# Supplementary material for: Associations of plasma proteomic and polygenic profiling with incident psoriasis risk: a prospective cohort study
Source: J Glob Health. 2026 May 29;16:04179. doi: 10.7189/jogh.16.04179 (PMC13219973; doi:10.7189/jogh.16.04179)
Supplement: Online Supplementary Document [file jogh-16-04179-s001.zip]

Archive with 2 entries (2 files):
- jogh-16-04179-s001.pdf
- jogh-16-04179-s002.xlsx
