# Supplementary material for: Associations of plasma proteomic and polygenic profiling with incident psoriasis risk: a prospective cohort study
Source: J Glob Health. 2026 May 29;16:04179. doi: 10.7189/jogh.16.04179 (PMC13219973; doi:10.7189/jogh.16.04179)
Supplement: Online Supplementary Document [file jogh-16-04179-s001.zip › jogh-16-04179-s002.xlsx]

## Sheet: Supplementary Data 1
Supplementary Data 1. Aassociation between detected proteins and psoriasis in UKB-PPP.
Proteins	HR (95%CI)	P-value	FDR
A1BG	1.81 (1.13-2.92)	0.0141572	0.0771742
AAMDC	1.08 (0.92-1.27)	0.368105	0.62156
AARSD1	1.07 (0.93-1.23)	0.328464	0.588802
ABCA2	1.16 (0.92-1.47)	0.206783	0.451121
ABHD14B	1.03 (0.89-1.18)	0.714752	0.858585
ABL1	1.04 (0.93-1.17)	0.507719	0.727765
ABO	0.97 (0.91-1.03)	0.300164	0.558998
ABRAXAS2	1.06 (0.93-1.21)	0.364585	0.619495
ACAA1	1.19 (1.09-1.31)	0.000171164	0.0025862
ACADM	1.09 (0.98-1.22)	0.121488	0.328355
ACADSB	1.11 (1.01-1.22)	0.0348434	0.145178
ACAN	1.00 (0.76-1.31)	0.997865	0.999504
ACE	1.42 (1.02-1.97)	0.0353679	0.146231
ACE2	1.36 (1.20-1.54)	2.09887e-06	9.28273e-05
ACHE	1.08 (0.84-1.40)	0.531519	0.744484
ACOT13	1.04 (0.96-1.12)	0.324173	0.585195
ACOX1	1.05 (0.89-1.23)	0.584494	0.777232
ACP1	1.08 (0.89-1.30)	0.440959	0.682482
ACP5	1.45 (1.16-1.83)	0.00135885	0.0133551
ACP6	1.01 (0.89-1.14)	0.893346	0.95014
ACRBP	1.04 (0.84-1.30)	0.698009	0.849662
ACRV1	1.05 (0.98-1.13)	0.197543	0.438155
ACSL1	1.11 (0.88-1.39)	0.392543	0.643644
ACTA2	1.17 (1.00-1.38)	0.0562056	0.19961
ACTN2	1.12 (0.97-1.28)	0.115836	0.317489
ACTN4	1.13 (0.88-1.44)	0.335938	0.595749
ACVRL1	1.65 (1.22-2.22)	0.00108496	0.0110735
ACY1	1.39 (1.25-1.55)	2.4399e-09	4.18945e-07
ACY3	1.29 (1.12-1.50)	0.000533995	0.00649471
ACYP1	1.04 (0.91-1.18)	0.601782	0.788454
ADA	1.31 (1.06-1.63)	0.013005	0.0732733
ADA2	1.42 (1.19-1.71)	0.000123908	0.00202061
ADAM12	1.48 (1.25-1.76)	6.92355e-06	0.000235915
ADAM15	1.40 (1.07-1.82)	0.0140347	0.0767179
ADAM22	0.80 (0.64-1.01)	0.0625312	0.213484
ADAM23	1.12 (0.88-1.41)	0.358264	0.614799
ADAM8	1.40 (1.06-1.85)	0.0178477	0.0906204
ADAM9	1.53 (1.17-2.01)	0.00197644	0.0175891
ADAMTS1	1.24 (0.97-1.60)	0.0897326	0.270309
ADAMTS13	0.88 (0.62-1.25)	0.47655	0.710081
ADAMTS15	1.29 (1.08-1.54)	0.00480068	0.0344305
ADAMTS16	0.90 (0.70-1.17)	0.431743	0.676831
ADAMTS4	1.37 (1.10-1.72)	0.00576691	0.039423
ADAMTS8	0.87 (0.73-1.04)	0.134911	0.349163
ADAMTSL2	1.94 (1.55-2.41)	3.59402e-09	5.24548e-07
ADAMTSL4	1.49 (1.04-2.13)	0.0281331	0.126925
ADAMTSL5	0.90 (0.72-1.12)	0.344289	0.604856
ADCYAP1R1	0.88 (0.67-1.16)	0.36354	0.619495
ADD1	0.97 (0.86-1.10)	0.660227	0.826062
ADGRB3	0.69 (0.54-0.89)	0.00371489	0.0283127
ADGRD1	1.50 (1.23-1.83)	4.93571e-05	0.00105936
ADGRE1	1.29 (1.11-1.50)	0.00100844	0.0106269
ADGRE2	1.31 (1.00-1.72)	0.0499515	0.185784
ADGRE5	1.41 (1.11-1.80)	0.00518445	0.0364661
ADGRF5	1.50 (1.11-2.02)	0.00819297	0.0515416
ADGRG1	1.21 (1.11-1.33)	3.71739e-05	0.00082205
ADGRG2	0.76 (0.58-0.99)	0.045153	0.174388
ADGRV1	0.99 (0.87-1.13)	0.862592	0.934635
ADH1B	1.19 (1.07-1.31)	0.0010641	0.0109756
ADH4	1.20 (1.10-1.31)	2.68616e-05	0.000632331
ADIPOQ	0.99 (0.89-1.10)	0.904399	0.952746
ADM	1.92 (1.48-2.47)	6.10863e-07	3.07433e-05
ADRA2A	0.96 (0.85-1.10)	0.572339	0.770056
AFAP1	0.95 (0.86-1.06)	0.359579	0.615995
AFM	2.21 (1.47-3.33)	0.000146125	0.00228095
AFP	1.04 (0.92-1.17)	0.548676	0.75704
AGBL2	0.99 (0.90-1.09)	0.855743	0.930321
AGER	0.78 (0.64-0.94)	0.0101338	0.0612382
AGR2	1.03 (0.95-1.12)	0.505499	0.727765
AGR3	1.18 (1.04-1.34)	0.0101539	0.0612382
AGRN	1.47 (1.18-1.83)	0.000602784	0.00706638
AGRP	1.16 (0.99-1.35)	0.0586741	0.204379
AGT	0.67 (0.43-1.02)	0.0626742	0.213722
AGXT	1.15 (1.05-1.27)	0.00352652	0.0271607
AHCY	1.15 (1.02-1.29)	0.0237953	0.111945
AHNAK	1.33 (1.03-1.71)	0.0291978	0.129305
AHNAK2	1.15 (0.86-1.53)	0.352082	0.609393
AHSA1	1.00 (0.88-1.14)	0.984234	0.992394
AHSG	1.16 (0.84-1.60)	0.360016	0.615995
AHSP	1.11 (1.01-1.21)	0.0238156	0.111945
AIDA	0.94 (0.84-1.04)	0.237545	0.49003
AIF1	1.04 (0.89-1.22)	0.606874	0.791366
AIF1L	1.05 (0.91-1.22)	0.484008	0.714885
AIFM1	1.12 (1.04-1.21)	0.00262654	0.0217809
AK1	1.07 (0.95-1.21)	0.275462	0.532784
AK2	1.02 (0.94-1.11)	0.646524	0.816552
AKAP12	1.02 (0.65-1.60)	0.927555	0.962576
AKR1B1	0.98 (0.88-1.09)	0.723375	0.86556
AKR1B10	1.25 (1.10-1.42)	0.000427893	0.00533769
AKR1C4	0.89 (0.75-1.06)	0.179456	0.413682
AKR7L	1.28 (1.15-1.42)	6.40204e-06	0.000227897
AKT1S1	1.01 (0.89-1.14)	0.88623	0.948812
AKT2	1.01 (0.95-1.09)	0.673995	0.833807
AKT3	0.99 (0.86-1.15)	0.926938	0.962576
ALCAM	1.44 (0.98-2.12)	0.0656839	0.2201
ALDH1A1	1.23 (1.08-1.41)	0.00193511	0.0173803
ALDH2	1.18 (1.03-1.36)	0.0163692	0.0862486
ALDH3A1	1.35 (1.24-1.48)	2.18537e-11	1.06318e-08
ALDH5A1	1.23 (1.04-1.47)	0.0168697	0.0877765
ALMS1	0.85 (0.68-1.05)	0.134928	0.349163
ALPI	1.04 (0.96-1.11)	0.330866	0.589434
ALPP	1.12 (1.06-1.19)	0.000159689	0.00245332
AMBN	0.59 (0.42-0.85)	0.00405846	0.0302983
AMBP	1.99 (1.37-2.91)	0.000321549	0.00424707
AMDHD2	1.35 (0.96-1.89)	0.0806704	0.253784
AMFR	1.14 (1.01-1.28)	0.0286172	0.128119
AMIGO1	0.96 (0.80-1.15)	0.672514	0.833221
AMIGO2	1.24 (0.86-1.77)	0.245003	0.501868
AMN	1.08 (0.91-1.29)	0.35317	0.610358
AMOT	1.05 (0.86-1.29)	0.616015	0.798468
AMOTL2	1.07 (0.90-1.26)	0.452077	0.692037
AMPD3	1.02 (0.91-1.15)	0.708557	0.854307
AMY1A_AMY1B_AMY1C	0.85 (0.70-1.02)	0.0795065	0.251713
AMY2A	0.83 (0.70-0.99)	0.0382491	0.155039
AMY2B	0.82 (0.69-0.97)	0.0246467	0.114259
ANG	1.25 (1.00-1.56)	0.048541	0.182827
ANGPT1	1.08 (0.98-1.19)	0.116267	0.317611
ANGPT2	1.34 (1.10-1.64)	0.00361863	0.0277907
ANGPTL1	1.10 (0.83-1.45)	0.517271	0.732968
ANGPTL2	1.38 (1.15-1.67)	0.000751524	0.0083729
ANGPTL3	1.18 (0.95-1.46)	0.128557	0.339599
ANGPTL4	1.23 (1.03-1.46)	0.0208633	0.102181
ANGPTL7	1.19 (0.96-1.47)	0.11306	0.313113
ANK2	1.11 (0.99-1.24)	0.0837522	0.258977
ANKMY2	1.02 (0.92-1.14)	0.66875	0.832318
ANKRA2	1.08 (0.92-1.26)	0.348165	0.608991
ANKRD54	1.04 (0.91-1.19)	0.567318	0.768271
ANP32C	1.04 (0.84-1.28)	0.732342	0.870321
ANPEP	1.65 (1.26-2.17)	0.00026207	0.00368795
ANXA1	1.00 (0.82-1.22)	0.979054	0.990249
ANXA10	1.14 (1.04-1.26)	0.00402813	0.030149
ANXA11	1.06 (0.94-1.20)	0.354264	0.610807
ANXA2	1.16 (1.03-1.30)	0.012512	0.0709173
ANXA3	1.04 (0.92-1.16)	0.548415	0.75704
ANXA4	1.04 (0.93-1.16)	0.527156	0.740861
ANXA5	1.37 (1.05-1.80)	0.0216508	0.104461
AOC1	0.95 (0.82-1.11)	0.525172	0.739854
AOC3	1.50 (1.16-1.94)	0.0020929	0.0183293
AP1G2	1.08 (0.97-1.20)	0.143904	0.362429
AP2B1	1.17 (0.99-1.39)	0.0636834	0.215792
AP3B1	1.09 (0.98-1.22)	0.123858	0.331386
AP3S2	1.13 (0.94-1.34)	0.18936	0.426827
APBB1IP	1.18 (1.01-1.39)	0.0404912	0.161467
APCS	1.27 (1.02-1.58)	0.0357357	0.147528
APEX1	1.17 (1.03-1.33)	0.0178294	0.0906204
APLP1	0.75 (0.64-0.88)	0.000423142	0.00530107
APOA1	1.13 (0.85-1.52)	0.395952	0.646412
APOA2	1.02 (0.86-1.21)	0.842987	0.925401
APOA4	1.04 (0.82-1.33)	0.722873	0.86556
APOB	1.08 (0.74-1.60)	0.679957	0.838528
APOBR	0.94 (0.77-1.16)	0.579977	0.775161
APOC1	1.08 (0.87-1.35)	0.489457	0.716284
APOD	0.98 (0.79-1.20)	0.821272	0.914761
APOE	1.05 (0.94-1.18)	0.348148	0.608991
APOF	0.91 (0.70-1.17)	0.454751	0.692978
APOH	1.21 (0.98-1.50)	0.0808078	0.253784
APOL1	0.98 (0.85-1.13)	0.768545	0.892033
APOM	0.90 (0.67-1.19)	0.454405	0.692978
APP	1.15 (1.02-1.30)	0.0227116	0.107622
APPL2	1.02 (0.94-1.10)	0.653438	0.821794
APRT	1.05 (0.88-1.24)	0.600334	0.787584
ARAF	1.05 (0.92-1.19)	0.457877	0.695252
AREG	1.38 (1.17-1.61)	9.64029e-05	0.00168503
ARF6	1.03 (0.95-1.12)	0.4371	0.680478
ARFIP1	1.02 (0.90-1.16)	0.738659	0.874718
ARG1	0.95 (0.82-1.11)	0.516629	0.73277
ARG2	1.03 (0.84-1.25)	0.77958	0.897317
ARHGAP1	0.98 (0.82-1.17)	0.828164	0.917772
ARHGAP25	1.02 (0.90-1.17)	0.721258	0.864976
ARHGAP30	0.98 (0.78-1.22)	0.824548	0.9162
ARHGAP45	1.03 (0.92-1.14)	0.629385	0.806295
ARHGAP5	1.02 (0.91-1.14)	0.773563	0.893915
ARHGEF1	1.05 (0.95-1.16)	0.319085	0.579596
ARHGEF10	1.06 (0.96-1.16)	0.243465	0.500123
ARHGEF12	1.01 (0.93-1.09)	0.800055	0.906584
ARHGEF5	1.11 (0.99-1.24)	0.0616153	0.211594
ARID3A	1.07 (0.86-1.34)	0.522011	0.737536
ARID4B	1.02 (0.84-1.24)	0.814815	0.913732
ARL13B	1.02 (0.90-1.15)	0.794528	0.903477
ARL2BP	1.00 (0.80-1.24)	0.99882	0.999504
ARMCX2	1.02 (0.89-1.18)	0.759087	0.888086
ARNT	1.03 (0.83-1.29)	0.784072	0.899295
ARNTL	1.16 (1.00-1.35)	0.0435748	0.169819
ARSA	1.16 (0.98-1.38)	0.0751631	0.241012
ARSB	1.24 (1.08-1.42)	0.00259361	0.0215691
ART3	0.76 (0.61-0.94)	0.0131372	0.0736038
ART5	0.99 (0.86-1.14)	0.885993	0.948812
ARTN	1.09 (0.92-1.29)	0.306051	0.565419
ASAH1	1.23 (1.04-1.45)	0.0153131	0.0824706
ASAH2	1.04 (0.89-1.20)	0.651569	0.820331
ASGR1	1.69 (1.32-2.15)	2.25205e-05	0.000552414
ASGR2	1.27 (0.92-1.76)	0.147856	0.367938
ASPN	1.23 (0.91-1.64)	0.172622	0.404077
ASPSCR1	1.06 (0.94-1.20)	0.344227	0.604856
ASRGL1	1.02 (0.93-1.11)	0.705212	0.852386
ASS1	1.17 (1.05-1.29)	0.00390092	0.0295761
ATF2	1.01 (0.89-1.14)	0.925778	0.962374
ATF4	0.90 (0.69-1.19)	0.47436	0.708627
ATG16L1	1.09 (0.98-1.20)	0.102621	0.296292
ATG4A	1.06 (0.93-1.21)	0.364298	0.619495
ATOX1	1.08 (0.96-1.20)	0.20502	0.448616
ATP1B1	1.01 (0.84-1.21)	0.912772	0.956343
ATP1B2	0.96 (0.72-1.28)	0.803368	0.907871
ATP1B3	1.11 (0.90-1.37)	0.325347	0.586951
ATP1B4	1.01 (0.82-1.25)	0.904351	0.952746
ATP2B4	0.99 (0.86-1.14)	0.887984	0.948812
ATP5F1D	1.01 (0.85-1.20)	0.902444	0.952625
ATP5IF1	1.05 (0.98-1.13)	0.175132	0.408314
ATP5PO	1.16 (0.97-1.39)	0.10335	0.297806
ATP6AP2	1.17 (0.97-1.40)	0.0949853	0.280692
ATP6V1D	0.98 (0.71-1.34)	0.880523	0.946684
ATP6V1F	1.13 (1.01-1.28)	0.0409783	0.162964
ATP6V1G1	1.04 (0.92-1.17)	0.518824	0.734317
ATP6V1G2	1.03 (0.94-1.13)	0.48714	0.716168
ATRAID	1.27 (0.98-1.65)	0.0694066	0.228151
ATRN	1.52 (0.92-2.51)	0.104657	0.299503
ATXN10	1.05 (0.93-1.17)	0.428289	0.674313
ATXN2	1.02 (0.94-1.10)	0.706839	0.85294
ATXN2L	1.02 (0.85-1.22)	0.83276	0.920768
ATXN3	1.04 (0.91-1.19)	0.591728	0.780649
AXIN1	1.04 (0.95-1.13)	0.406862	0.655425
AXL	1.25 (0.94-1.68)	0.126273	0.336305
AZI2	1.06 (0.91-1.23)	0.435967	0.679521
AZU1	0.99 (0.89-1.10)	0.846854	0.926113
B2M	1.37 (1.15-1.64)	0.000384603	0.00490243
B3GAT3	0.93 (0.60-1.44)	0.739798	0.874718
B3GNT7	1.51 (1.19-1.91)	0.000582118	0.00690733
B4GALT1	1.32 (0.98-1.77)	0.0641588	0.21701
B4GAT1	0.92 (0.67-1.26)	0.595596	0.783311
BABAM1	1.07 (0.79-1.44)	0.668462	0.832318
BACH1	1.09 (0.98-1.22)	0.118577	0.321977
BAG3	1.21 (0.99-1.48)	0.0672914	0.223229
BAG4	1.24 (1.05-1.47)	0.0111331	0.065519
BAG6	1.17 (0.93-1.46)	0.178504	0.412879
BAIAP2	1.19 (1.05-1.34)	0.00467	0.0337419
BAMBI	1.10 (0.83-1.45)	0.496592	0.722969
BANK1	1.03 (0.95-1.11)	0.486916	0.716168
BAP18	1.15 (1.03-1.28)	0.0123238	0.0701232
BATF	0.96 (0.86-1.07)	0.434242	0.678647
BAX	1.06 (0.97-1.17)	0.183194	0.418421
BCAM	1.38 (1.00-1.91)	0.0506232	0.186342
BCAN	0.57 (0.46-0.71)	3.92481e-07	2.08301e-05
BCAT1	1.39 (1.07-1.79)	0.0118998	0.0690569
BCAT2	1.07 (0.91-1.25)	0.425069	0.67178
BCHE	1.26 (0.93-1.72)	0.136299	0.351464
BCL2	1.07 (0.92-1.25)	0.399451	0.649646
BCL2L1	1.06 (0.97-1.16)	0.194904	0.435624
BCL2L11	1.25 (1.03-1.52)	0.0256035	0.117881
BCL2L15	1.05 (0.90-1.21)	0.547648	0.756905
BCL7A	1.00 (0.87-1.15)	0.995694	0.999116
BCL7B	1.11 (0.93-1.32)	0.240571	0.495223
BCR	1.05 (0.96-1.15)	0.276608	0.53295
BDNF	1.09 (0.98-1.21)	0.102088	0.295631
BECN1	1.09 (0.95-1.26)	0.207937	0.452285
BEX3	0.97 (0.80-1.18)	0.776237	0.895234
BGLAP	1.06 (0.96-1.17)	0.236773	0.48913
BGN	0.97 (0.90-1.04)	0.332665	0.591382
BHLHE40	1.11 (0.99-1.25)	0.0695074	0.228225
BHMT2	1.25 (0.89-1.76)	0.202283	0.444291
BID	1.07 (0.95-1.21)	0.257405	0.515339
BIN2	1.04 (0.95-1.13)	0.430853	0.676135
BIRC2	1.03 (0.91-1.17)	0.630175	0.806295
BLMH	1.34 (1.05-1.72)	0.0172995	0.0888046
BLNK	1.05 (0.83-1.33)	0.673599	0.833807
BLOC1S2	1.04 (0.93-1.17)	0.503531	0.727627
BLOC1S3	1.16 (0.95-1.43)	0.143767	0.362396
BLVRB	1.05 (0.93-1.18)	0.408206	0.656386
BMP10	0.94 (0.70-1.26)	0.685198	0.842144
BMP4	0.91 (0.76-1.09)	0.307542	0.566686
BMP6	1.03 (0.84-1.25)	0.792745	0.902505
BMPER	1.62 (1.13-2.31)	0.00808987	0.0513355
BNIP2	1.08 (0.84-1.39)	0.541198	0.752983
BNIP3L	1.13 (0.93-1.37)	0.213345	0.457906
BOC	0.87 (0.61-1.22)	0.408952	0.656386
BOLA1	1.09 (0.94-1.28)	0.263011	0.52056
BOLA2_BOLA2B	1.03 (0.88-1.20)	0.754668	0.885885
BPIFA2	0.89 (0.82-0.96)	0.00395284	0.0296615
BPIFB1	1.14 (1.02-1.29)	0.0270855	0.123535
BPIFB2	1.17 (1.04-1.31)	0.00745729	0.0480775
BRAP	1.02 (0.94-1.11)	0.575592	0.771067
BRD1	1.03 (0.77-1.37)	0.839818	0.925068
BRD2	1.07 (0.83-1.37)	0.592373	0.780649
BRD3	0.89 (0.72-1.09)	0.252313	0.508282
BRDT	1.14 (0.90-1.45)	0.28275	0.538035
BRK1	1.13 (0.94-1.35)	0.190837	0.428832
BRME1	1.04 (0.84-1.28)	0.732016	0.870321
BRSK2	1.08 (0.87-1.35)	0.483512	0.714619
BSG	1.89 (1.27-2.82)	0.00169494	0.0157064
BSND	1.07 (0.83-1.38)	0.582907	0.776423
BST1	1.04 (0.87-1.24)	0.697909	0.849662
BST2	1.41 (1.25-1.59)	3.28742e-08	2.90787e-06
BTC	1.03 (0.92-1.15)	0.627943	0.806295
BTD	1.15 (0.76-1.75)	0.500614	0.725567
BTLA	1.02 (0.92-1.13)	0.713425	0.85805
BTN1A1	0.87 (0.68-1.10)	0.247185	0.504216
BTN2A1	1.22 (0.90-1.67)	0.196971	0.437564
BTN3A2	1.32 (1.06-1.63)	0.0112527	0.0660896
BTNL10	1.07 (0.86-1.32)	0.542781	0.753673
C19ORF12	1.25 (1.13-1.39)	2.19411e-05	0.000552122
C1GALT1C1	1.16 (0.89-1.51)	0.262819	0.52056
C1QA	1.13 (0.79-1.60)	0.506697	0.727765
C1QBP	1.10 (0.99-1.23)	0.0876585	0.265847
C1QL2	1.02 (0.84-1.24)	0.844597	0.925885
C1QTNF1	1.45 (1.22-1.72)	2.76869e-05	0.000646546
C1QTNF5	1.24 (0.97-1.57)	0.0837817	0.258977
C1QTNF6	1.10 (0.84-1.43)	0.495495	0.722092
C1QTNF9	0.97 (0.81-1.16)	0.723566	0.86556
C1R	1.69 (1.21-2.35)	0.00208178	0.0183033
C1RL	1.70 (1.10-2.61)	0.0168035	0.0876026
C1S	1.69 (1.14-2.51)	0.00868063	0.0539123
C2	1.59 (1.09-2.33)	0.0173411	0.0888046
C2CD2L	1.23 (1.03-1.46)	0.0192828	0.0952394
C2ORF69	1.02 (0.88-1.18)	0.818823	0.914761
C3	1.17 (0.98-1.39)	0.079365	0.251713
C4BPB	0.85 (0.70-1.04)	0.110425	0.308746
C5	1.91 (1.14-3.20)	0.0135117	0.0749822
C7	1.46 (1.11-1.93)	0.0072227	0.0472714
C7ORF50	1.39 (1.03-1.86)	0.0301151	0.131793
C8B	1.22 (0.92-1.62)	0.15952	0.386423
C9	1.03 (0.87-1.21)	0.759536	0.888255
C9ORF40	1.02 (0.92-1.13)	0.699444	0.850043
CA1	1.07 (0.94-1.22)	0.305191	0.564545
CA11	0.86 (0.64-1.15)	0.315723	0.576718
CA12	1.13 (0.88-1.45)	0.326024	0.587448
CA13	1.02 (0.95-1.11)	0.580388	0.775355
CA14	0.66 (0.53-0.81)	7.03741e-05	0.00139743
CA2	1.04 (0.93-1.17)	0.454863	0.692978
CA3	1.10 (0.97-1.24)	0.140468	0.358044
CA4	1.02 (0.73-1.43)	0.887909	0.948812
CA5A	1.12 (1.03-1.22)	0.00564967	0.0389867
CA6	0.91 (0.81-1.03)	0.126452	0.336474
CA7	1.06 (0.83-1.36)	0.651712	0.820331
CA8	1.03 (0.74-1.43)	0.853343	0.930298
CA9	1.10 (0.93-1.31)	0.260562	0.517402
CABP2	1.03 (0.90-1.17)	0.686995	0.84305
CACNA1C	0.93 (0.70-1.23)	0.604145	0.790098
CACNA1H	0.91 (0.77-1.08)	0.280659	0.535804
CACNB1	1.08 (0.93-1.24)	0.31455	0.575296
CACNB3	1.09 (0.99-1.21)	0.0862532	0.263779
CACYBP	1.03 (0.95-1.12)	0.493938	0.720389
CADPS	1.23 (1.04-1.47)	0.0169714	0.0881488
CALB1	0.99 (0.82-1.19)	0.905084	0.952746
CALB2	1.14 (0.88-1.48)	0.320134	0.580778
CALCA	1.08 (0.97-1.20)	0.15755	0.383504
CALCB	1.01 (0.81-1.27)	0.902693	0.952625
CALCOCO1	1.00 (0.93-1.08)	0.981509	0.991823
CALCOCO2	1.07 (0.96-1.20)	0.235084	0.487365
CALY	0.90 (0.70-1.15)	0.395033	0.645273
CAMKK1	1.04 (0.87-1.25)	0.682709	0.840501
CAMLG	1.01 (0.86-1.19)	0.877292	0.944602
CAMSAP1	1.02 (0.94-1.10)	0.607012	0.791366
CANT1	1.95 (1.31-2.90)	0.00104484	0.0108152
CAPG	1.12 (0.98-1.27)	0.0949988	0.280692
CAPN3	1.09 (0.88-1.35)	0.440687	0.682423
CAPS	1.09 (1.01-1.18)	0.0323546	0.139328
CARHSP1	1.00 (0.85-1.16)	0.969523	0.987452
CASC3	1.09 (0.89-1.34)	0.404327	0.652783
CASP1	1.03 (0.91-1.16)	0.655417	0.82259
CASP10	1.00 (0.89-1.12)	0.996501	0.999504
CASP2	1.04 (0.93-1.18)	0.483065	0.714319
CASP3	1.03 (0.94-1.13)	0.569394	0.769116
CASP4	0.99 (0.94-1.04)	0.720667	0.864623
CASP7	1.05 (0.95-1.16)	0.359105	0.61588
CASP8	1.04 (0.91-1.18)	0.574574	0.770056
CASP9	1.08 (0.94-1.25)	0.294062	0.552716
CASQ2	0.95 (0.78-1.15)	0.573808	0.770056
CAT	1.05 (0.91-1.23)	0.493688	0.720389
CBLIF	1.06 (0.95-1.19)	0.280993	0.536091
CBLN1	1.04 (0.95-1.14)	0.359645	0.615995
CBLN4	0.94 (0.73-1.21)	0.611445	0.794661
CBS	1.24 (1.06-1.45)	0.00686472	0.0454379
CBX2	0.97 (0.77-1.22)	0.769939	0.892394
CC2D1A	1.05 (0.94-1.16)	0.40958	0.656386
CCAR2	1.08 (0.94-1.25)	0.273527	0.529812
CCDC134	1.09 (0.91-1.29)	0.353795	0.610359
CCDC28A	0.78 (0.58-1.06)	0.115762	0.317489
CCDC50	1.00 (0.90-1.12)	0.952123	0.977244
CCDC80	1.31 (1.06-1.61)	0.0105754	0.0630369
CCER2	0.90 (0.77-1.03)	0.133099	0.346581
CCL11	1.19 (0.98-1.45)	0.0860059	0.263433
CCL13	1.21 (1.08-1.36)	0.00080197	0.00880056
CCL14	1.16 (0.96-1.41)	0.128828	0.339749
CCL15	1.05 (0.88-1.26)	0.564979	0.767058
CCL16	1.19 (1.02-1.37)	0.0221337	0.105742
CCL17	1.22 (1.12-1.33)	6.68282e-06	0.000232228
CCL18	1.22 (1.12-1.34)	1.72379e-05	0.000469258
CCL19	1.06 (1.00-1.12)	0.0643455	0.217202
CCL2	1.15 (1.00-1.34)	0.0574103	0.201419
CCL20	1.15 (1.06-1.25)	0.000631191	0.00736217
CCL21	1.24 (1.04-1.47)	0.015448	0.0830435
CCL22	1.64 (1.44-1.87)	1.70528e-13	1.24443e-10
CCL23	1.29 (1.07-1.56)	0.00672156	0.0450182
CCL24	1.04 (0.94-1.14)	0.476269	0.710025
CCL25	1.19 (1.02-1.40)	0.0291632	0.129305
CCL26	1.08 (1.00-1.18)	0.0559772	0.199573
CCL27	1.19 (1.05-1.36)	0.00811341	0.0513732
CCL28	1.09 (0.95-1.25)	0.198306	0.438859
CCL3	1.15 (1.04-1.26)	0.00648665	0.04383
CCL4	1.12 (1.01-1.25)	0.0369649	0.15091
CCL5	1.13 (1.05-1.23)	0.00150541	0.0143137
CCL7	1.21 (1.08-1.36)	0.00138387	0.013465
CCL8	1.23 (1.08-1.40)	0.00200619	0.0177457
CCN1	1.23 (1.10-1.37)	0.000211542	0.00305711
CCN2	1.18 (1.03-1.36)	0.0171407	0.0886604
CCN3	1.13 (0.90-1.42)	0.277915	0.533707
CCN4	1.23 (1.02-1.49)	0.0299697	0.131354
CCN5	1.28 (1.07-1.54)	0.00703071	0.0464313
CCND2	0.95 (0.75-1.20)	0.676502	0.835326
CCNE1	0.97 (0.88-1.07)	0.588635	0.779594
CCS	1.03 (0.87-1.21)	0.773207	0.893915
CCT5	1.08 (0.90-1.28)	0.414085	0.660758
CD101	1.02 (0.84-1.25)	0.835856	0.922792
CD109	1.25 (0.98-1.60)	0.0704555	0.23056
CD14	1.45 (1.20-1.75)	0.00012216	0.00200328
CD160	0.99 (0.83-1.18)	0.904547	0.952746
CD163	1.54 (1.30-1.83)	4.99207e-07	2.55647e-05
CD164	1.07 (0.80-1.44)	0.658147	0.824167
CD164L2	1.07 (0.84-1.36)	0.596003	0.783311
CD177	1.02 (0.96-1.09)	0.487412	0.716168
CD1C	0.68 (0.50-0.94)	0.0188051	0.0933537
CD2	1.04 (0.83-1.30)	0.727088	0.867552
CD200	0.81 (0.60-1.11)	0.191113	0.429121
CD200R1	1.12 (0.89-1.41)	0.327605	0.588118
CD207	1.12 (0.91-1.39)	0.281608	0.536562
CD209	0.90 (0.73-1.11)	0.310096	0.568931
CD22	1.17 (0.97-1.40)	0.103081	0.297325
CD226	1.10 (0.89-1.35)	0.393154	0.643644
CD244	1.09 (0.81-1.47)	0.56536	0.767192
CD248	0.84 (0.69-1.04)	0.113021	0.313113
CD27	1.29 (1.06-1.57)	0.00992296	0.0600936
CD274	1.37 (1.10-1.71)	0.00431864	0.0316737
CD276	1.10 (0.88-1.38)	0.390362	0.641039
CD28	1.17 (0.93-1.46)	0.172374	0.40382
CD2AP	1.07 (0.94-1.21)	0.296428	0.554306
CD300A	1.12 (0.84-1.50)	0.421107	0.66805
CD300C	1.32 (1.05-1.65)	0.015551	0.0830857
CD300E	1.54 (1.29-1.85)	1.91567e-06	8.82167e-05
CD300LF	1.18 (1.03-1.35)	0.0149614	0.0808194
CD300LG	0.98 (0.80-1.21)	0.869387	0.938861
CD302	1.41 (1.10-1.80)	0.00713004	0.0469775
CD33	1.05 (0.95-1.17)	0.318732	0.579596
CD34	0.83 (0.59-1.16)	0.271867	0.527998
CD36	1.32 (1.10-1.59)	0.00313046	0.0249422
CD38	1.17 (0.95-1.45)	0.139798	0.357329
CD3D	0.99 (0.76-1.29)	0.943545	0.972531
CD3E	1.11 (0.88-1.39)	0.381121	0.633177
CD3G	1.01 (0.91-1.11)	0.865749	0.937013
CD4	1.30 (1.03-1.64)	0.0250816	0.115844
CD40	1.19 (1.02-1.39)	0.0292365	0.129305
CD40LG	1.11 (1.01-1.24)	0.0388372	0.156799
CD46	1.31 (0.99-1.72)	0.0546615	0.196257
CD48	1.25 (0.95-1.64)	0.110292	0.308746
CD5	1.16 (0.92-1.47)	0.21129	0.455255
CD55	1.24 (0.92-1.68)	0.161984	0.38884
CD58	1.24 (0.78-1.96)	0.365913	0.619495
CD59	1.56 (1.13-2.17)	0.0071456	0.0469775
CD5L	1.18 (0.98-1.42)	0.0806005	0.253784
CD6	1.12 (0.97-1.30)	0.131981	0.344591
CD63	1.23 (1.05-1.44)	0.00973332	0.0591908
CD69	1.08 (0.98-1.19)	0.10684	0.30337
CD7	0.87 (0.71-1.08)	0.209911	0.453539
CD70	1.12 (0.94-1.35)	0.212476	0.456706
CD72	1.17 (0.96-1.43)	0.122571	0.329756
CD74	1.87 (1.52-2.30)	3.81704e-09	5.30568e-07
CD79B	1.16 (0.97-1.39)	0.110557	0.308818
CD80	1.75 (1.38-2.20)	2.77186e-06	0.000107881
CD82	1.25 (1.05-1.48)	0.0121726	0.0699447
CD83	1.68 (1.35-2.08)	2.70297e-06	0.000107881
CD84	0.98 (0.76-1.27)	0.899443	0.952245
CD86	1.39 (1.04-1.86)	0.0273696	0.124248
CD8A	1.20 (1.03-1.41)	0.0223605	0.106304
CD93	1.22 (0.93-1.59)	0.146101	0.366697
CD99	1.42 (0.99-2.04)	0.0567587	0.200337
CD99L2	1.90 (1.38-2.61)	7.81162e-05	0.00148303
CDA	1.02 (0.85-1.21)	0.860328	0.933538
CDAN1	1.30 (0.94-1.80)	0.112413	0.312809
CDC123	0.96 (0.83-1.11)	0.537312	0.750797
CDC25A	0.96 (0.77-1.21)	0.744397	0.87786
CDC26	1.03 (0.91-1.16)	0.648105	0.817785
CDC27	1.04 (0.91-1.19)	0.548783	0.75704
CDC37	1.03 (0.94-1.14)	0.520486	0.735738
CDC42BPB	1.03 (0.95-1.12)	0.468957	0.702773
CDCP1	1.51 (1.33-1.71)	1.10488e-10	2.93195e-08
CDH1	1.43 (1.21-1.68)	2.24914e-05	0.000552414
CDH15	1.11 (0.99-1.24)	0.084718	0.260582
CDH17	1.09 (0.97-1.22)	0.130316	0.341381
CDH2	1.55 (1.27-1.90)	1.93482e-05	0.000504264
CDH22	0.78 (0.56-1.09)	0.139764	0.357329
CDH23	0.88 (0.63-1.23)	0.458023	0.695252
CDH3	1.09 (0.86-1.36)	0.480605	0.713573
CDH4	1.15 (0.97-1.37)	0.113334	0.313277
CDH5	1.22 (0.94-1.60)	0.134339	0.348685
CDH6	1.01 (0.82-1.25)	0.894582	0.95014
CDHR1	1.00 (0.82-1.21)	0.982361	0.991862
CDHR2	1.17 (1.07-1.28)	0.000635583	0.00736217
CDHR5	1.15 (0.94-1.41)	0.181412	0.415545
CDK1	1.01 (0.79-1.29)	0.941287	0.970889
CDK5RAP3	1.13 (0.98-1.30)	0.0817968	0.254819
CDKL5	1.04 (0.88-1.22)	0.669219	0.832318
CDKN1A	1.05 (0.98-1.14)	0.163211	0.390824
CDKN2D	1.03 (0.95-1.13)	0.444157	0.684528
CDNF	1.04 (0.81-1.34)	0.762137	0.889159
CDON	1.48 (1.10-2.00)	0.0104603	0.0625687
CDSN	1.19 (0.99-1.43)	0.0704321	0.23056
CEACAM1	2.29 (1.58-3.31)	1.13095e-05	0.00033686
CEACAM16	0.89 (0.80-0.99)	0.0313039	0.135976
CEACAM18	1.02 (0.90-1.16)	0.747247	0.87914
CEACAM19	1.30 (1.05-1.62)	0.016284	0.0862355
CEACAM20	1.15 (0.95-1.38)	0.152179	0.374915
CEACAM21	1.11 (1.02-1.22)	0.0224095	0.106363
CEACAM3	1.07 (0.90-1.26)	0.43479	0.67869
CEACAM5	1.25 (1.11-1.41)	0.000211994	0.00305711
CEACAM6	1.31 (1.10-1.58)	0.00335418	0.026109
CEACAM8	1.02 (0.87-1.20)	0.8044	0.908686
CEBPA	1.11 (0.90-1.37)	0.326684	0.587966
CEBPB	1.00 (0.80-1.25)	0.992614	0.997718
CELA2A	1.03 (0.90-1.19)	0.655761	0.82259
CELA3A	1.07 (0.93-1.23)	0.348412	0.608991
CELSR2	0.99 (0.73-1.36)	0.972273	0.988713
CEMIP2	1.23 (0.99-1.54)	0.063272	0.214757
CEND1	0.86 (0.72-1.03)	0.0948028	0.280692
CENPF	1.02 (0.88-1.19)	0.763854	0.889644
CENPJ	1.07 (0.95-1.20)	0.270696	0.527998
CEP112	0.98 (0.80-1.20)	0.86839	0.93851
CEP152	1.08 (0.89-1.33)	0.432122	0.67706
CEP164	1.07 (0.95-1.21)	0.249743	0.50633
CEP170	1.03 (0.92-1.16)	0.559362	0.763564
CEP20	1.11 (1.00-1.24)	0.0580025	0.202523
CEP290	1.01 (0.86-1.20)	0.887145	0.948812
CEP350	1.16 (0.92-1.46)	0.211712	0.455743
CEP43	1.12 (1.00-1.26)	0.059973	0.207173
CEP85	1.06 (0.93-1.20)	0.378617	0.631173
CERT	1.10 (0.96-1.26)	0.150418	0.372725
CES1	1.25 (1.15-1.36)	1.39148e-07	1.04147e-05
CES2	1.36 (1.20-1.55)	2.7556e-06	0.000107881
CES3	1.07 (0.96-1.19)	0.255657	0.512896
CETN2	1.08 (0.96-1.21)	0.209611	0.453539
CETN3	1.11 (0.99-1.24)	0.0678042	0.223639
CFB	1.65 (1.29-2.11)	6.44328e-05	0.00131524
CFC1	0.97 (0.81-1.16)	0.734982	0.872474
CFD	1.53 (1.05-2.24)	0.0276405	0.125284
CFH	1.94 (1.39-2.71)	9.41849e-05	0.00166624
CFHR2	1.05 (0.90-1.23)	0.513938	0.731084
CFHR4	1.03 (0.92-1.17)	0.601807	0.788454
CFHR5	1.18 (0.95-1.46)	0.127503	0.337425
CFI	2.18 (1.48-3.21)	7.51079e-05	0.00145192
CFP	1.02 (0.71-1.47)	0.901028	0.952245
CGA	1.06 (0.98-1.13)	0.127044	0.336821
CGB3_CGB5_CGB8	0.95 (0.78-1.16)	0.604731	0.790156
CGN	1.05 (0.85-1.31)	0.643049	0.814648
CGREF1	1.30 (1.07-1.57)	0.00672844	0.0450182
CHAC2	1.15 (1.01-1.32)	0.0350032	0.145547
CHAD	0.92 (0.77-1.09)	0.31896	0.579596
CHCHD10	1.69 (1.41-2.01)	5.65714e-09	7.17965e-07
CHCHD6	1.49 (1.16-1.91)	0.00151712	0.0143781
CHEK2	1.03 (0.80-1.33)	0.81129	0.912584
CHGA	1.09 (1.00-1.20)	0.0632568	0.214757
CHGB	0.83 (0.68-1.00)	0.0560963	0.19961
CHI3L1	1.34 (1.23-1.46)	6.74669e-11	2.18818e-08
CHIT1	1.00 (0.95-1.05)	0.893723	0.95014
CHL1	0.98 (0.76-1.28)	0.889653	0.948812
CHM	0.95 (0.82-1.09)	0.460001	0.696897
CHMP1A	1.01 (0.92-1.12)	0.777687	0.896198
CHMP6	1.13 (0.97-1.32)	0.10386	0.2981
CHP1	1.06 (0.95-1.18)	0.325571	0.586994
CHRDL1	1.29 (1.02-1.62)	0.0333766	0.141608
CHRDL2	1.00 (0.87-1.16)	0.972085	0.988713
CHRM1	1.17 (0.94-1.46)	0.151485	0.374733
CIAPIN1	1.03 (0.91-1.17)	0.620507	0.801971
CILP	1.16 (0.99-1.35)	0.0657374	0.2201
CINP	0.92 (0.75-1.14)	0.465034	0.700431
CIRBP	1.06 (0.97-1.16)	0.209883	0.453539
CIT	1.23 (1.03-1.46)	0.0204922	0.100532
CKAP4	1.48 (1.12-1.95)	0.00624626	0.0423036
CKB	0.92 (0.81-1.04)	0.194385	0.43513
CKMT1A_CKMT1B	1.15 (1.01-1.31)	0.0294423	0.129822
CLASP1	0.94 (0.83-1.06)	0.326715	0.587966
CLC	1.10 (0.98-1.24)	0.0998523	0.290597
CLEC10A	1.11 (0.89-1.39)	0.351648	0.609393
CLEC11A	1.13 (0.95-1.34)	0.160455	0.386736
CLEC12A	1.45 (0.94-2.26)	0.0951988	0.280692
CLEC14A	1.34 (1.05-1.72)	0.0209442	0.102234
CLEC1A	1.19 (0.93-1.53)	0.175767	0.409468
CLEC1B	1.09 (1.01-1.19)	0.0323686	0.139328
CLEC2L	1.00 (0.84-1.19)	0.99788	0.999504
CLEC3B	0.81 (0.54-1.23)	0.332353	0.591382
CLEC4A	0.75 (0.61-0.94)	0.0122795	0.0701232
CLEC4C	1.03 (0.87-1.22)	0.724117	0.86556
CLEC4D	1.12 (0.99-1.27)	0.0771129	0.246003
CLEC4G	1.01 (0.79-1.27)	0.96295	0.98378
CLEC4M	0.92 (0.77-1.10)	0.356037	0.6125
CLEC5A	1.08 (0.83-1.41)	0.574146	0.770056
CLEC6A	1.26 (1.07-1.49)	0.00673962	0.0450182
CLEC7A	0.96 (0.85-1.10)	0.585127	0.777232
CLGN	1.37 (1.15-1.63)	0.000356696	0.00462753
CLIC5	1.28 (1.00-1.63)	0.0470925	0.178832
CLINT1	1.05 (0.87-1.25)	0.626283	0.806049
CLIP2	1.01 (0.94-1.09)	0.75676	0.88665
CLMP	1.55 (1.12-2.15)	0.00813947	0.0514266
CLNS1A	0.97 (0.75-1.27)	0.845095	0.925885
CLPP	1.06 (0.98-1.16)	0.15349	0.376422
CLPS	0.91 (0.81-1.03)	0.126857	0.336821
CLSPN	1.04 (0.82-1.31)	0.739689	0.874718
CLSTN1	1.03 (0.88-1.21)	0.694391	0.848248
CLSTN2	1.04 (0.85-1.27)	0.727567	0.867552
CLSTN3	1.43 (1.10-1.85)	0.00785461	0.050133
CLTA	1.05 (0.88-1.26)	0.585786	0.777232
CLU	1.19 (0.95-1.49)	0.1358	0.350797
CLUL1	0.78 (0.66-0.93)	0.00534257	0.0371808
CMC1	1.05 (0.96-1.16)	0.297463	0.55553
CMIP	1.03 (0.93-1.15)	0.530117	0.742876
CNDP1	1.10 (0.92-1.32)	0.296053	0.554306
CNGB3	1.06 (0.91-1.23)	0.476009	0.710001
CNP	1.01 (0.91-1.13)	0.869037	0.93883
CNPY2	1.04 (0.91-1.19)	0.529694	0.742876
CNPY4	1.05 (0.94-1.16)	0.394177	0.644832
CNST	1.04 (0.96-1.12)	0.350131	0.609393
CNTF	1.16 (0.90-1.50)	0.252779	0.508871
CNTN1	0.68 (0.52-0.89)	0.0049683	0.0352002
CNTN2	1.10 (0.92-1.30)	0.286677	0.54303
CNTN3	1.35 (1.08-1.69)	0.0088109	0.0544895
CNTN4	1.05 (0.75-1.46)	0.781776	0.898577
CNTN5	0.68 (0.55-0.84)	0.000272696	0.00377218
CNTNAP2	1.01 (0.84-1.22)	0.906411	0.953447
CNTNAP4	0.91 (0.83-1.00)	0.0490285	0.184221
COCH	1.24 (1.04-1.48)	0.0190425	0.0942118
COL15A1	1.00 (0.73-1.36)	0.976398	0.989203
COL18A1	1.72 (1.23-2.38)	0.00130334	0.0129844
COL1A1	1.35 (0.98-1.85)	0.0658265	0.2201
COL24A1	1.20 (1.03-1.41)	0.0221316	0.105742
COL28A1	0.94 (0.84-1.06)	0.299396	0.55807
COL2A1	1.03 (0.93-1.15)	0.551905	0.759911
COL3A1	1.59 (1.11-2.28)	0.0119758	0.0692227
COL4A1	1.26 (1.03-1.53)	0.0219797	0.105524
COL4A4	1.03 (0.87-1.22)	0.735421	0.872639
COL5A1	1.47 (1.20-1.79)	0.000162885	0.00248932
COL6A3	1.49 (1.21-1.84)	0.000207759	0.00304749
COL9A1	1.26 (1.07-1.48)	0.00552076	0.0381874
COL9A2	0.89 (0.72-1.10)	0.278406	0.533798
COLEC12	1.63 (1.24-2.14)	0.000497196	0.00609796
COMMD1	1.05 (0.91-1.21)	0.505483	0.727765
COMMD9	1.02 (0.82-1.27)	0.840707	0.925349
COMP	1.33 (1.05-1.67)	0.0163076	0.0862355
COMT	1.06 (0.96-1.17)	0.248846	0.50633
COPB2	1.07 (0.87-1.31)	0.504913	0.727765
COPE	1.03 (0.87-1.23)	0.732239	0.870321
COQ7	1.25 (1.05-1.49)	0.0126021	0.0712275
CORO1A	1.05 (0.96-1.15)	0.316408	0.577608
CORO6	1.23 (0.99-1.52)	0.0569379	0.200727
COX5B	1.14 (1.02-1.27)	0.021777	0.104896
COX6B1	1.33 (1.03-1.72)	0.0293163	0.129462
CPA1	1.12 (0.99-1.28)	0.0809078	0.253784
CPA2	1.08 (0.96-1.22)	0.220279	0.468313
CPA4	0.98 (0.79-1.20)	0.818702	0.914761
CPB1	1.17 (1.02-1.33)	0.0210107	0.102388
CPB2	1.05 (0.72-1.54)	0.800903	0.906946
CPE	0.94 (0.77-1.15)	0.562834	0.76557
CPLX2	1.02 (0.76-1.36)	0.900041	0.952245
CPM	1.77 (1.45-2.16)	2.01954e-08	1.96501e-06
CPOX	1.25 (0.91-1.72)	0.173599	0.406037
CPPED1	1.04 (0.92-1.16)	0.547058	0.756774
CPQ	1.28 (1.00-1.63)	0.047633	0.180105
CPTP	1.18 (0.96-1.44)	0.123091	0.330849
CPVL	1.27 (1.04-1.56)	0.0211041	0.1025
CPXM1	1.16 (1.04-1.30)	0.00945089	0.0575932
CPXM2	1.37 (1.00-1.88)	0.0502811	0.185786
CR1	1.14 (0.90-1.44)	0.277064	0.533124
CR2	1.01 (0.85-1.20)	0.910209	0.955375
CRACR2A	0.97 (0.88-1.07)	0.587692	0.778699
CRADD	1.03 (0.93-1.15)	0.553972	0.761057
CREB3	0.98 (0.83-1.16)	0.8432	0.925401
CREBZF	1.17 (0.84-1.63)	0.342445	0.603986
CREG1	1.68 (1.40-2.03)	4.92445e-08	3.88499e-06
CRELD1	1.37 (1.10-1.71)	0.00567923	0.0390063
CRELD2	1.26 (1.08-1.47)	0.00269889	0.0221293
CRH	0.95 (0.87-1.05)	0.298825	0.557361
CRHBP	1.59 (1.21-2.10)	0.00098842	0.0104536
CRHR1	1.05 (0.92-1.19)	0.477136	0.710229
CRIM1	1.56 (1.06-2.30)	0.0238091	0.111945
CRIP2	1.27 (1.04-1.54)	0.017618	0.0900646
CRISP2	0.89 (0.80-1.00)	0.05657	0.200155
CRISP3	0.70 (0.51-0.96)	0.0288372	0.128513
CRKL	1.03 (0.96-1.11)	0.440412	0.682423
CRLF1	1.21 (0.90-1.64)	0.214316	0.459653
CRNN	1.06 (0.94-1.19)	0.337271	0.597387
CRTAC1	0.98 (0.76-1.26)	0.848935	0.92741
CRTAM	1.19 (1.02-1.40)	0.0271478	0.123626
CRTAP	1.00 (0.83-1.19)	0.962418	0.983648
CRX	1.06 (0.99-1.14)	0.103719	0.2981
CRYBB1	1.05 (0.92-1.19)	0.505169	0.727765
CRYBB2	1.09 (0.98-1.22)	0.116082	0.317566
CRYGD	1.07 (0.98-1.17)	0.123708	0.331386
CRYM	1.05 (0.94-1.18)	0.364348	0.619495
CRYZL1	1.02 (0.93-1.12)	0.648624	0.817855
CSDE1	0.99 (0.92-1.07)	0.760287	0.888777
CSF1	1.60 (1.21-2.12)	0.000921347	0.00985604
CSF1R	1.30 (1.06-1.60)	0.0122037	0.0699855
CSF2	1.14 (0.90-1.44)	0.290887	0.548808
CSF2RA	1.10 (0.97-1.26)	0.127491	0.337425
CSF2RB	1.08 (0.88-1.33)	0.457544	0.695247
CSF3	1.22 (1.04-1.43)	0.0149789	0.0808194
CSF3R	1.17 (0.88-1.56)	0.290294	0.548459
CSH1	0.95 (0.72-1.27)	0.743384	0.877154
CSNK1D	1.00 (0.87-1.15)	0.990139	0.995939
CSNK2A1	0.99 (0.82-1.20)	0.900164	0.952245
CSPG4	0.85 (0.66-1.08)	0.184835	0.420198
CSPG5	1.03 (0.86-1.23)	0.774219	0.894271
CSRP3	1.05 (0.96-1.15)	0.272094	0.528087
CST3	1.53 (1.19-1.98)	0.00111255	0.0113154
CST5	0.91 (0.79-1.06)	0.228568	0.479419
CST6	0.93 (0.79-1.10)	0.375125	0.628943
CST7	1.06 (0.98-1.15)	0.131283	0.343074
CSTB	1.33 (1.11-1.59)	0.00221635	0.0191974
CTAG1A_CTAG1B	0.98 (0.82-1.17)	0.795525	0.903908
CTBS	1.78 (1.30-2.45)	0.00037528	0.00480458
CTF1	0.99 (0.89-1.09)	0.770718	0.892394
CTHRC1	1.55 (1.19-2.01)	0.00108462	0.0110735
CTLA4	1.07 (0.79-1.44)	0.668965	0.832318
CTNNA1	1.26 (1.02-1.55)	0.0285747	0.128119
CTRB1	1.07 (0.92-1.23)	0.389236	0.63974
CTRC	0.97 (0.85-1.10)	0.627311	0.806295
CTRL	0.88 (0.78-1.00)	0.0541091	0.194557
CTSB	0.97 (0.84-1.13)	0.714029	0.858422
CTSC	1.53 (1.27-1.83)	6.58472e-06	0.000231576
CTSD	1.74 (1.50-2.03)	6.57116e-13	3.83624e-10
CTSE	1.23 (1.04-1.45)	0.0173378	0.0888046
CTSF	1.13 (0.93-1.37)	0.231876	0.483819
CTSH	1.03 (0.92-1.15)	0.63123	0.806295
CTSL	1.81 (1.32-2.50)	0.000265336	0.00368817
CTSO	1.69 (1.33-2.15)	2.13304e-05	0.000549013
CTSS	1.34 (0.90-1.99)	0.152512	0.374915
CTSV	1.01 (0.84-1.21)	0.920765	0.960121
CTSZ	1.77 (1.39-2.25)	3.70282e-06	0.00014037
CUZD1	1.05 (0.83-1.32)	0.694523	0.848248
CWC15	1.10 (0.97-1.24)	0.153095	0.375849
CX3CL1	0.98 (0.77-1.26)	0.90399	0.952746
CXADR	1.25 (1.08-1.46)	0.00313593	0.0249422
CXCL1	1.01 (0.93-1.10)	0.745881	0.878623
CXCL10	1.21 (1.09-1.35)	0.000301697	0.00402125
CXCL11	1.19 (1.09-1.31)	0.000171505	0.0025862
CXCL12	1.17 (0.96-1.44)	0.126759	0.336821
CXCL13	1.20 (1.08-1.34)	0.00107749	0.0110735
CXCL14	1.12 (0.99-1.25)	0.0624723	0.213484
CXCL16	1.33 (0.95-1.85)	0.0932026	0.277894
CXCL17	1.37 (1.20-1.57)	4.5414e-06	0.000169953
CXCL3	1.03 (0.95-1.13)	0.450282	0.690684
CXCL5	1.03 (0.96-1.10)	0.387779	0.639145
CXCL6	1.12 (1.01-1.24)	0.0284275	0.127736
CXCL8	1.17 (1.05-1.30)	0.00310397	0.0248915
CXCL9	1.22 (1.09-1.35)	0.000275868	0.00378055
CYB5A	0.94 (0.83-1.08)	0.393137	0.643644
CYB5R2	1.19 (1.03-1.38)	0.0216364	0.104461
CYP24A1	1.07 (0.98-1.18)	0.141789	0.360196
CYTH3	1.07 (0.95-1.20)	0.257082	0.515046
CYTL1	0.98 (0.69-1.38)	0.89254	0.95014
DAAM1	1.08 (0.97-1.20)	0.149632	0.371724
DAB2	1.06 (0.99-1.14)	0.118092	0.321258
DAG1	1.19 (1.01-1.41)	0.0350568	0.145563
DAND5	1.04 (0.89-1.22)	0.604691	0.790156
DAPK2	0.95 (0.81-1.12)	0.565603	0.767192
DAPP1	1.01 (0.94-1.08)	0.84176	0.925401
DARS1	1.00 (0.89-1.12)	0.992933	0.997718
DBH	1.00 (0.92-1.08)	0.952804	0.977244
DBI	1.07 (0.97-1.19)	0.160709	0.386736
DBN1	1.07 (0.91-1.27)	0.402113	0.651008
DBNL	1.02 (0.94-1.12)	0.577446	0.772382
DCBLD2	1.31 (1.05-1.64)	0.0180144	0.0911336
DCC	0.68 (0.44-1.06)	0.0916543	0.274399
DCDC2C	0.96 (0.83-1.11)	0.548658	0.75704
DCLRE1C	1.03 (0.77-1.37)	0.853949	0.930298
DCN	1.03 (0.72-1.47)	0.855717	0.930321
DCTD	1.02 (0.93-1.12)	0.653144	0.821779
DCTN1	1.02 (0.91-1.16)	0.693035	0.847966
DCTN2	0.97 (0.89-1.06)	0.500011	0.725053
DCTN6	1.06 (0.95-1.18)	0.334544	0.593727
DCTPP1	1.70 (1.32-2.19)	4.20806e-05	0.000916666
DCUN1D1	0.97 (0.87-1.10)	0.669933	0.832851
DCUN1D2	1.00 (0.89-1.11)	0.948502	0.974957
DCXR	1.24 (1.09-1.42)	0.0014388	0.01377
DDA1	1.16 (0.94-1.43)	0.160555	0.386736
DDAH1	1.41 (1.20-1.66)	3.69184e-05	0.00082205
DDC	1.08 (0.91-1.27)	0.366519	0.619495
DDHD2	1.03 (0.91-1.17)	0.645096	0.815519
DDI2	0.97 (0.87-1.08)	0.59697	0.784131
DDR1	1.94 (1.39-2.69)	8.34296e-05	0.00155115
DDT	1.18 (0.98-1.43)	0.088004	0.265847
DDX1	1.07 (0.90-1.26)	0.455605	0.693746
DDX25	1.10 (0.87-1.37)	0.429639	0.675543
DDX39A	1.33 (0.93-1.91)	0.121609	0.328378
DDX4	0.97 (0.82-1.15)	0.72514	0.866074
DDX53	0.94 (0.73-1.21)	0.638519	0.811422
DDX58	1.07 (0.93-1.22)	0.359847	0.615995
DECR1	1.04 (0.96-1.13)	0.356085	0.6125
DEFA1_DEFA1B	1.16 (1.00-1.35)	0.0503372	0.185786
DEFB103A_DEFB103B	1.33 (1.13-1.57)	0.00055534	0.00669851
DEFB104A_DEFB104B	1.03 (0.89-1.20)	0.699778	0.850043
DEFB116	1.03 (0.92-1.15)	0.607002	0.791366
DEFB118	0.97 (0.83-1.14)	0.74088	0.874912
DEFB4A_DEFB4B	1.30 (1.23-1.37)	2.00517e-22	1.95104e-19
DENND2B	1.01 (0.85-1.21)	0.878181	0.94521
DENR	1.02 (0.88-1.19)	0.778417	0.896685
DFFA	1.07 (0.95-1.20)	0.291043	0.548808
DGCR6	1.02 (0.83-1.25)	0.844708	0.925885
DGKA	1.12 (0.95-1.31)	0.169343	0.398638
DGKZ	0.92 (0.73-1.18)	0.529145	0.742584
DHODH	0.98 (0.80-1.18)	0.801807	0.906946
DHPS	1.09 (0.89-1.34)	0.397791	0.647964
DHRS4L2	1.07 (0.90-1.28)	0.433977	0.678647
DIABLO	1.03 (0.96-1.11)	0.365725	0.619495
DIPK1C	1.07 (0.87-1.31)	0.536573	0.750123
DIPK2B	0.97 (0.72-1.32)	0.859923	0.933475
DKK1	1.17 (1.03-1.34)	0.0187452	0.0933537
DKK3	0.93 (0.71-1.20)	0.561055	0.764493
DKK4	1.12 (0.95-1.33)	0.17956	0.413682
DKKL1	1.01 (0.93-1.11)	0.761502	0.889129
DLG4	1.02 (0.90-1.15)	0.772734	0.893915
DLGAP5	0.95 (0.80-1.13)	0.572681	0.770056
DLK1	1.09 (0.95-1.25)	0.232475	0.483819
DLL1	1.28 (0.98-1.67)	0.0751699	0.241012
DLL4	0.96 (0.86-1.08)	0.484457	0.714929
DMD	1.14 (0.97-1.33)	0.10998	0.308684
DMP1	0.96 (0.83-1.10)	0.569932	0.769487
DNAJA1	1.00 (0.82-1.21)	0.994606	0.998369
DNAJA2	1.04 (0.94-1.15)	0.427114	0.67377
DNAJA4	1.03 (0.91-1.15)	0.671474	0.833221
DNAJB1	1.05 (0.96-1.15)	0.296755	0.554563
DNAJB14	1.09 (0.95-1.24)	0.207388	0.451764
DNAJB2	1.08 (0.92-1.26)	0.362107	0.618123
DNAJB6	1.03 (0.93-1.14)	0.553113	0.760498
DNAJB8	1.05 (0.91-1.21)	0.50341	0.727627
DNAJC21	1.02 (0.82-1.28)	0.828904	0.918243
DNAJC6	1.06 (0.95-1.17)	0.283168	0.538162
DNAJC9	1.03 (0.93-1.16)	0.549481	0.757326
DNER	0.77 (0.57-1.04)	0.0893611	0.269468
DNLZ	1.04 (0.95-1.14)	0.412055	0.658138
DNM1	1.02 (0.94-1.10)	0.639549	0.811671
DNM3	1.07 (0.92-1.25)	0.364872	0.619495
DNMBP	1.05 (0.92-1.19)	0.481787	0.714238
DNPEP	1.10 (0.95-1.28)	0.199119	0.439659
DNPH1	1.10 (0.94-1.28)	0.240082	0.494565
DOC2B	1.08 (0.85-1.37)	0.523943	0.738635
DOCK9	0.99 (0.92-1.07)	0.836425	0.923047
DOK1	1.01 (0.95-1.08)	0.67163	0.833221
DOK2	1.04 (0.97-1.11)	0.248956	0.50633
DPEP1	0.93 (0.79-1.10)	0.400171	0.649811
DPEP2	1.04 (0.76-1.41)	0.820645	0.914761
DPP10	1.10 (0.88-1.38)	0.385431	0.637143
DPP4	1.42 (1.07-1.86)	0.0135525	0.075066
DPP6	0.79 (0.63-1.00)	0.0482115	0.182056
DPP7	1.37 (1.20-1.57)	2.43931e-06	0.000104711
DPT	1.14 (0.87-1.49)	0.344035	0.604856
DPY30	1.29 (1.15-1.45)	2.79817e-05	0.000648243
DRAXIN	1.04 (0.86-1.26)	0.665637	0.830339
DRG2	1.01 (0.88-1.17)	0.837921	0.923675
DSC2	1.24 (0.98-1.56)	0.0714984	0.233189
DSCAM	1.06 (0.83-1.35)	0.649887	0.819093
DSG2	0.74 (0.55-0.99)	0.0424868	0.167026
DSG3	1.18 (0.95-1.48)	0.138809	0.356049
DSG4	0.98 (0.83-1.14)	0.754928	0.885885
DTD1	1.00 (0.90-1.11)	0.994253	0.998357
DTNB	1.36 (1.15-1.62)	0.000479509	0.00590585
DTX2	1.01 (0.88-1.16)	0.832474	0.920768
DTX3	1.37 (1.00-1.87)	0.0472682	0.17919
DTYMK	1.06 (0.94-1.20)	0.360337	0.616182
DUOX2	0.97 (0.87-1.10)	0.670711	0.833221
DUSP13	1.02 (0.83-1.25)	0.881488	0.946957
DUSP29	1.03 (0.91-1.18)	0.60386	0.790079
DUSP3	1.05 (0.96-1.15)	0.319015	0.579596
DUT	1.08 (0.99-1.17)	0.0730264	0.237328
DXO	1.15 (0.95-1.38)	0.145089	0.365099
DYNC1H1	1.12 (0.95-1.32)	0.189642	0.427134
DYNLT1	1.04 (0.94-1.16)	0.450064	0.690684
DYNLT3	1.01 (0.83-1.23)	0.905419	0.952746
EBAG9	1.05 (0.97-1.15)	0.220591	0.468636
EBI3_IL27	1.18 (0.92-1.52)	0.195296	0.435833
ECE1	1.12 (0.89-1.41)	0.344389	0.604856
ECHDC3	1.25 (1.13-1.38)	2.35124e-05	0.00057194
ECHS1	1.14 (1.04-1.25)	0.00341563	0.0265165
ECI2	1.11 (0.97-1.27)	0.129041	0.339956
ECM1	0.89 (0.70-1.12)	0.328874	0.588802
ECSCR	1.07 (0.91-1.25)	0.436334	0.679647
EDA2R	1.30 (1.08-1.55)	0.00443336	0.0324335
EDAR	0.98 (0.89-1.07)	0.612098	0.795155
EDDM3B	0.99 (0.89-1.10)	0.853075	0.930298
EDEM2	1.18 (0.95-1.47)	0.140022	0.357589
EDF1	0.99 (0.87-1.12)	0.829858	0.918951
EDIL3	1.23 (1.00-1.52)	0.0528701	0.191
EDN1	1.84 (1.40-2.43)	1.6084e-05	0.000447135
EDNRB	0.93 (0.76-1.15)	0.52769	0.740898
EEF1D	1.07 (0.97-1.17)	0.16669	0.395706
EFCAB14	1.30 (0.98-1.72)	0.0741075	0.239292
EFCAB2	0.95 (0.74-1.22)	0.685057	0.842144
EFEMP1	1.37 (1.09-1.74)	0.00735703	0.0477226
EFHD1	1.13 (0.89-1.42)	0.315087	0.575916
EFNA1	1.39 (1.04-1.85)	0.0242913	0.113593
EFNA4	1.61 (1.24-2.08)	0.000286418	0.00390679
EFNB2	1.07 (0.93-1.23)	0.365765	0.619495
EGF	1.06 (0.98-1.15)	0.136031	0.351083
EGFL7	1.24 (1.03-1.51)	0.0245727	0.114259
EGFLAM	1.30 (1.00-1.70)	0.0470882	0.178832
EGFR	0.52 (0.32-0.85)	0.00932748	0.0570795
EGLN1	1.18 (1.03-1.35)	0.0137517	0.0758812
EHBP1	1.05 (0.94-1.17)	0.422525	0.669314
EHD3	1.02 (0.95-1.10)	0.587534	0.778699
EIF1AX	1.10 (0.95-1.27)	0.209221	0.453053
EIF2AK2	1.04 (0.96-1.12)	0.357555	0.614344
EIF2AK3	1.05 (0.92-1.19)	0.488063	0.716168
EIF2S2	1.02 (0.83-1.26)	0.814798	0.913732
EIF4B	1.06 (0.92-1.22)	0.452847	0.692799
EIF4E	1.06 (0.96-1.17)	0.226714	0.477473
EIF4EBP1	1.09 (0.97-1.23)	0.150296	0.372725
EIF4G1	1.06 (0.98-1.15)	0.129985	0.34121
EIF4G3	1.00 (0.88-1.14)	0.974496	0.988798
EIF5	0.97 (0.79-1.19)	0.775743	0.895018
EIF5A	0.81 (0.61-1.09)	0.169982	0.399498
ELAC1	1.01 (0.92-1.12)	0.811194	0.912584
ELAVL4	1.05 (0.95-1.16)	0.348249	0.608991
ELN	1.27 (1.06-1.53)	0.0110834	0.0653583
ELOA	1.15 (1.01-1.31)	0.0330451	0.14058
ELOB	1.33 (1.12-1.59)	0.00116381	0.0117957
ENAH	1.21 (1.02-1.43)	0.0248133	0.114786
ENDOU	1.00 (0.85-1.17)	0.964084	0.98378
ENG	1.90 (1.19-3.01)	0.00678747	0.0452307
ENO1	1.03 (0.93-1.14)	0.633899	0.808013
ENO2	0.99 (0.87-1.12)	0.842801	0.925401
ENO3	1.18 (1.05-1.34)	0.00799903	0.0508696
ENOPH1	0.84 (0.70-1.00)	0.05566	0.199107
ENOX2	1.19 (0.88-1.62)	0.259228	0.517327
ENPEP	1.09 (0.91-1.32)	0.355361	0.611975
ENPP2	1.26 (0.99-1.59)	0.0576607	0.201812
ENPP5	0.97 (0.81-1.15)	0.689675	0.845511
ENPP6	0.90 (0.72-1.12)	0.346819	0.608101
ENPP7	1.18 (1.07-1.30)	0.00064168	0.00740341
ENSA	1.01 (0.86-1.19)	0.89611	0.95118
ENTPD2	1.12 (0.93-1.36)	0.224533	0.474936
ENTPD5	1.42 (0.96-2.09)	0.082904	0.257717
ENTPD6	1.38 (1.00-1.90)	0.0500262	0.185784
ENTR1	1.18 (1.03-1.35)	0.0147776	0.0801783
EP300	1.12 (0.85-1.49)	0.418521	0.665032
EPB41L5	1.11 (0.98-1.26)	0.085877	0.263314
EPCAM	0.97 (0.89-1.05)	0.481478	0.714143
EPGN	0.91 (0.74-1.11)	0.349666	0.609393
EPHA1	1.16 (0.93-1.44)	0.200982	0.442434
EPHA10	0.99 (0.87-1.13)	0.918991	0.959419
EPHA2	1.26 (0.98-1.63)	0.0738917	0.239124
EPHA4	0.92 (0.68-1.26)	0.613545	0.795972
EPHB4	1.25 (0.90-1.74)	0.183004	0.418316
EPHB6	0.86 (0.66-1.12)	0.249787	0.50633
EPHX2	1.05 (0.92-1.20)	0.446692	0.687345
EPN1	1.10 (0.91-1.34)	0.307964	0.566686
EPO	1.02 (0.92-1.13)	0.759006	0.888086
EPPK1	1.17 (1.04-1.31)	0.00658834	0.0443119
EPS8L2	1.67 (1.31-2.14)	3.31811e-05	0.000756685
ERBB2	1.70 (1.25-2.31)	0.000633617	0.00736217
ERBB3	1.14 (0.77-1.71)	0.507655	0.727765
ERBB4	0.83 (0.60-1.15)	0.251857	0.507714
ERBIN	1.04 (0.96-1.13)	0.308168	0.566686
ERC2	1.09 (0.98-1.22)	0.0951811	0.280692
ERCC1	1.23 (0.99-1.54)	0.0674474	0.223229
EREG	1.17 (1.06-1.29)	0.00141197	0.0135577
ERI1	1.18 (0.92-1.52)	0.190075	0.427449
ERMAP	1.15 (0.95-1.39)	0.142367	0.360201
ERN1	1.23 (0.99-1.52)	0.0589505	0.20461
ERP29	1.04 (0.96-1.12)	0.35372	0.610359
ERP44	1.43 (1.05-1.94)	0.0213915	0.103552
ERVV_1	0.85 (0.68-1.05)	0.135347	0.349937
ESAM	1.25 (0.98-1.61)	0.0734945	0.238367
ESM1	0.91 (0.73-1.14)	0.422592	0.669314
ESPL1	1.00 (0.85-1.17)	0.967853	0.986784
ESR1	1.01 (0.87-1.17)	0.916413	0.958098
ESYT2	1.07 (0.96-1.18)	0.218729	0.466376
EVI2B	0.90 (0.71-1.15)	0.405296	0.653985
EVI5	1.01 (0.92-1.12)	0.788945	0.900638
EVPL	1.01 (0.77-1.31)	0.953274	0.977382
EXOSC10	1.06 (0.92-1.22)	0.424651	0.671482
EXTL1	0.82 (0.67-1.01)	0.0676815	0.223487
EZR	1.73 (1.27-2.36)	0.000558531	0.00670927
F10	1.26 (0.94-1.69)	0.122374	0.329756
F11	1.11 (0.86-1.45)	0.416408	0.663479
F11R	1.12 (0.98-1.29)	0.107707	0.304944
F12	1.16 (0.94-1.43)	0.161955	0.38884
F13B	1.21 (0.87-1.70)	0.259974	0.517327
F2	1.01 (0.57-1.81)	0.969392	0.987452
F2R	1.07 (0.93-1.23)	0.318839	0.579596
F3	1.03 (0.78-1.37)	0.835804	0.922792
F7	1.52 (1.17-1.97)	0.00181844	0.0166919
F9	2.54 (1.68-3.83)	8.74561e-06	0.000286837
FABP1	1.17 (1.08-1.26)	8.78754e-05	0.00159322
FABP2	1.11 (1.00-1.22)	0.0441826	0.171959
FABP3	1.21 (1.04-1.39)	0.0118539	0.0689272
FABP4	1.29 (1.15-1.45)	1.51476e-05	0.000425152
FABP5	1.15 (1.02-1.28)	0.0171785	0.0886604
FABP6	1.04 (0.90-1.21)	0.554115	0.761057
FABP9	1.06 (0.92-1.22)	0.385472	0.637143
FADD	1.04 (0.93-1.16)	0.484182	0.714885
FAM13A	1.13 (1.00-1.28)	0.0571386	0.200949
FAM171A2	0.98 (0.92-1.03)	0.383858	0.635915
FAM171B	0.64 (0.44-0.93)	0.0185858	0.092795
FAM172A	1.03 (0.90-1.19)	0.664252	0.829675
FAM20A	1.80 (1.37-2.35)	1.83699e-05	0.000483078
FAM3B	1.32 (1.05-1.66)	0.017984	0.0911336
FAM3C	1.34 (1.02-1.75)	0.0326304	0.139865
FAM3D	0.99 (0.89-1.10)	0.817761	0.914761
FAP	1.00 (0.75-1.34)	0.998241	0.999504
FARSA	1.00 (0.88-1.14)	0.964233	0.98378
FAS	1.22 (1.00-1.49)	0.05484	0.196656
FASLG	0.87 (0.71-1.06)	0.170726	0.400841
FBLN2	1.09 (0.84-1.42)	0.510818	0.728777
FBN2	1.05 (0.91-1.22)	0.493663	0.720389
FBP1	1.26 (1.14-1.39)	7.48244e-06	0.000251049
FCAMR	1.12 (1.01-1.25)	0.0393138	0.158504
FCAR	1.31 (1.11-1.55)	0.00120322	0.0121067
FCER1A	0.86 (0.60-1.24)	0.412154	0.658138
FCER2	1.05 (0.89-1.24)	0.556234	0.761057
FCGR2A	0.98 (0.86-1.12)	0.80898	0.911391
FCGR2B	1.10 (0.96-1.27)	0.157104	0.382794
FCGR3B	0.97 (0.83-1.15)	0.756726	0.88665
FCN1	1.03 (0.89-1.20)	0.679361	0.838147
FCN2	1.02 (0.84-1.24)	0.827698	0.917772
FCRL1	1.00 (0.83-1.20)	0.98279	0.991862
FCRL2	1.08 (0.91-1.27)	0.388421	0.639525
FCRL3	1.06 (0.91-1.24)	0.453816	0.692978
FCRL5	1.12 (0.98-1.28)	0.103773	0.2981
FCRL6	0.96 (0.85-1.08)	0.465322	0.700503
FCRLB	1.30 (1.17-1.45)	2.52968e-06	0.000105488
FDX1	1.19 (1.05-1.34)	0.00496089	0.0352002
FDX2	1.05 (0.90-1.22)	0.524054	0.738635
FEN1	1.03 (0.91-1.16)	0.61288	0.795463
FES	0.94 (0.79-1.13)	0.512719	0.730418
FETUB	1.06 (0.84-1.35)	0.626615	0.806121
FGA	1.35 (1.04-1.76)	0.0258384	0.118505
FGD3	1.02 (0.92-1.14)	0.700263	0.850278
FGF12	1.06 (0.89-1.27)	0.513392	0.730777
FGF16	1.31 (1.13-1.53)	0.00036385	0.00469929
FGF19	1.13 (1.02-1.25)	0.0208991	0.102185
FGF2	1.22 (1.09-1.37)	0.000551664	0.00668178
FGF20	1.08 (0.89-1.31)	0.420338	0.667192
FGF21	1.18 (1.11-1.26)	3.99869e-08	3.33491e-06
FGF23	1.09 (0.95-1.24)	0.20755	0.451782
FGF3	1.03 (0.77-1.38)	0.84565	0.925885
FGF5	0.99 (0.78-1.25)	0.925353	0.962275
FGF6	1.16 (0.96-1.39)	0.12765	0.33751
FGF7	0.95 (0.85-1.07)	0.441709	0.68328
FGF9	0.98 (0.78-1.22)	0.835814	0.922792
FGFBP1	0.82 (0.64-1.04)	0.1052	0.300467
FGFBP2	0.92 (0.77-1.09)	0.340855	0.602638
FGFBP3	1.12 (0.89-1.41)	0.322378	0.583398
FGFR2	1.90 (1.36-2.65)	0.000148766	0.00229761
FGFR4	0.94 (0.80-1.11)	0.467372	0.702502
FGL1	1.11 (0.98-1.27)	0.0953165	0.280756
FGR	1.02 (0.89-1.16)	0.768416	0.892033
FH	1.00 (0.90-1.11)	0.977512	0.989718
FHIP2A	1.00 (0.83-1.20)	0.959533	0.982171
FHIT	1.03 (0.92-1.15)	0.632674	0.807158
FIS1	1.09 (0.99-1.21)	0.0880691	0.265847
FKBP14	1.05 (0.96-1.14)	0.301941	0.559597
FKBP1B	1.01 (0.94-1.09)	0.734331	0.872056
FKBP4	1.20 (1.00-1.45)	0.0457002	0.174859
FKBP5	1.03 (0.95-1.12)	0.49408	0.720389
FKBP7	0.82 (0.67-0.99)	0.0432771	0.169111
FKBPL	1.09 (0.94-1.26)	0.259644	0.517327
FLI1	1.04 (0.97-1.12)	0.234688	0.487236
FLRT2	0.95 (0.71-1.26)	0.707173	0.852991
FLT1	0.95 (0.65-1.38)	0.788355	0.900452
FLT3	0.81 (0.61-1.07)	0.139047	0.356346
FLT3LG	1.45 (1.16-1.82)	0.0013774	0.013465
FLT4	1.41 (1.11-1.79)	0.00448702	0.032744
FMNL1	1.11 (0.99-1.24)	0.0756845	0.241975
FMR1	1.01 (0.79-1.30)	0.920234	0.960121
FN1	1.48 (1.09-2.02)	0.0121154	0.0697533
FNDC1	1.18 (0.98-1.41)	0.081166	0.253859
FNTA	1.26 (1.01-1.57)	0.0364087	0.149475
FOLH1	0.98 (0.90-1.07)	0.675376	0.834642
FOLR1	1.13 (0.86-1.48)	0.38538	0.637143
FOLR2	1.21 (0.93-1.56)	0.152291	0.374915
FOLR3	1.03 (0.99-1.07)	0.160435	0.386736
FOS	1.13 (0.88-1.45)	0.329041	0.588802
FOSB	1.13 (0.94-1.37)	0.195805	0.436226
FOXJ3	1.04 (0.85-1.26)	0.732572	0.870321
FOXO1	1.02 (0.93-1.12)	0.686464	0.84305
FOXO3	1.03 (0.95-1.12)	0.442723	0.683424
FRMD4B	0.98 (0.87-1.11)	0.764924	0.890276
FRMD7	1.04 (0.80-1.35)	0.776989	0.895747
FRZB	1.32 (0.97-1.81)	0.078638	0.250196
FSHB	1.02 (0.94-1.12)	0.610412	0.793672
FST	1.18 (1.01-1.37)	0.0322416	0.139328
FSTL1	2.05 (1.42-2.96)	0.000136513	0.00217749
FSTL3	1.57 (1.25-1.96)	7.72933e-05	0.00148303
FTCD	1.22 (1.12-1.33)	1.11994e-05	0.00033686
FUCA1	0.97 (0.88-1.07)	0.50892	0.727765
FUOM	1.32 (1.17-1.49)	9.89879e-06	0.000314071
FURIN	1.74 (1.41-2.16)	2.80129e-07	1.66877e-05
FUS	1.28 (1.06-1.55)	0.011422	0.0669494
FUT1	0.88 (0.75-1.03)	0.108407	0.306629
FUT3_FUT5	1.53 (1.30-1.80)	3.29252e-07	1.84825e-05
FUT8	1.08 (0.94-1.24)	0.265771	0.523473
FXN	1.06 (0.96-1.19)	0.258009	0.516194
FXYD5	1.07 (0.95-1.22)	0.253971	0.510215
FYB1	1.06 (0.97-1.16)	0.166289	0.395596
FZD10	0.99 (0.85-1.15)	0.853612	0.930298
FZD8	1.06 (0.86-1.29)	0.591402	0.780649
GABARAP	0.95 (0.79-1.14)	0.562517	0.765496
GABARAPL1	1.02 (0.90-1.16)	0.783072	0.899208
GABRA4	0.99 (0.86-1.14)	0.920363	0.960121
GAD1	0.99 (0.70-1.40)	0.948571	0.974957
GAD2	1.14 (0.96-1.35)	0.147775	0.367938
GADD45B	1.04 (0.88-1.24)	0.654134	0.821961
GADD45GIP1	1.15 (0.98-1.35)	0.0839303	0.258977
GAGE2A	0.97 (0.84-1.12)	0.69299	0.847966
GAL	0.91 (0.81-1.03)	0.141288	0.359564
GALNT10	1.79 (1.36-2.35)	3.36643e-05	0.000761753
GALNT2	0.93 (0.69-1.26)	0.634346	0.808231
GALNT3	1.06 (0.87-1.29)	0.541728	0.75327
GALNT5	1.45 (1.07-1.95)	0.0157649	0.0839739
GALNT7	1.10 (0.74-1.63)	0.631389	0.806295
GAMT	1.16 (0.93-1.44)	0.197688	0.438155
GAPDH	1.16 (0.88-1.53)	0.30067	0.558998
GART	1.23 (0.92-1.65)	0.155373	0.380151
GAS2	1.06 (0.90-1.24)	0.476924	0.710229
GAS6	1.89 (1.39-2.58)	5.01649e-05	0.00106884
GASK1A	0.82 (0.67-1.01)	0.0647377	0.218209
GAST	1.11 (1.05-1.18)	0.000365446	0.00469929
GATA3	1.04 (0.74-1.46)	0.817555	0.914761
GATD3	1.07 (0.95-1.19)	0.26616	0.523532
GBA	1.14 (0.97-1.33)	0.106537	0.303102
GBP1	1.25 (1.10-1.42)	0.000597514	0.00703284
GBP2	1.18 (1.03-1.34)	0.0163503	0.0862486
GBP4	0.93 (0.78-1.11)	0.439626	0.682083
GBP6	1.14 (0.95-1.36)	0.16064	0.386736
GC	0.82 (0.58-1.14)	0.235999	0.488094
GCC1	1.05 (0.97-1.14)	0.243128	0.499783
GCG	1.07 (1.00-1.14)	0.0513855	0.187799
GCHFR	1.22 (1.04-1.42)	0.0122381	0.0700453
GCLM	1.08 (0.90-1.30)	0.414247	0.660758
GCNT1	1.52 (1.22-1.91)	0.000212605	0.00305711
GDF15	1.53 (1.34-1.75)	6.80738e-10	1.32472e-07
GDF2	1.01 (0.82-1.25)	0.938235	0.968986
GDNF	1.16 (0.95-1.43)	0.147604	0.367938
GET3	1.15 (0.99-1.33)	0.0587634	0.204446
GFAP	0.99 (0.83-1.17)	0.897678	0.952124
GFER	1.14 (1.01-1.29)	0.0367842	0.150593
GFOD2	1.02 (0.96-1.09)	0.479876	0.712854
GFRA1	1.50 (1.15-1.96)	0.00269283	0.0221293
GFRA2	1.02 (0.69-1.52)	0.923478	0.961353
GFRA3	0.77 (0.58-1.02)	0.0722215	0.235284
GFRAL	1.02 (0.89-1.17)	0.747044	0.87914
GGA1	1.06 (0.95-1.19)	0.311653	0.571428
GGACT	1.01 (0.90-1.15)	0.823804	0.915721
GGCT	1.00 (0.83-1.19)	0.972965	0.988713
GGH	1.43 (1.16-1.76)	0.000959687	0.0102238
GGT1	1.38 (1.20-1.57)	2.64054e-06	0.000107881
GGT5	1.59 (1.13-2.23)	0.00730979	0.0475218
GH1	0.97 (0.93-1.01)	0.123293	0.331089
GH2	1.01 (0.96-1.06)	0.789779	0.900885
GHR	1.21 (0.91-1.61)	0.191725	0.430166
GHRHR	1.01 (0.87-1.17)	0.910941	0.955457
GHRL	0.92 (0.84-1.01)	0.078699	0.250196
GID8	1.02 (0.79-1.31)	0.90521	0.952746
GIGYF2	1.07 (0.96-1.19)	0.229687	0.480911
GIMAP7	1.19 (0.90-1.58)	0.210964	0.45514
GIMAP8	1.07 (0.91-1.26)	0.429176	0.675345
GIP	1.27 (1.09-1.48)	0.00173154	0.0159948
GIPC2	1.52 (1.16-1.99)	0.00225509	0.0192945
GIPC3	1.01 (0.92-1.10)	0.876099	0.943665
GIPR	1.00 (0.82-1.22)	0.975838	0.989052
GIT1	1.02 (0.93-1.12)	0.629662	0.806295
GJA8	1.03 (0.89-1.18)	0.711718	0.85741
GKN1	1.34 (1.00-1.80)	0.0503741	0.185786
GLA	1.71 (1.39-2.10)	3.90707e-07	2.08301e-05
GLB1	1.43 (1.19-1.72)	0.000138054	0.0021901
GLI2	1.01 (0.77-1.31)	0.963253	0.98378
GLO1	1.14 (1.00-1.31)	0.0517146	0.187846
GLOD4	1.08 (0.87-1.36)	0.482894	0.714319
GLP1R	1.09 (0.87-1.37)	0.438902	0.682083
GLRX	1.05 (0.92-1.21)	0.456303	0.694085
GLRX5	1.04 (0.94-1.15)	0.434346	0.678647
GLT8D2	0.86 (0.70-1.05)	0.142272	0.360201
GLYR1	1.09 (0.95-1.25)	0.22543	0.475924
GM2A	1.32 (1.10-1.57)	0.0023275	0.0197499
GMFG	1.04 (0.92-1.17)	0.507237	0.727765
GMPR	0.96 (0.82-1.12)	0.567452	0.768271
GMPR2	1.03 (0.91-1.18)	0.612434	0.795238
GNAS	1.00 (0.91-1.10)	0.999411	0.999504
GNE	1.12 (0.99-1.26)	0.0787702	0.250196
GNGT1	0.94 (0.78-1.13)	0.504897	0.727765
GNLY	0.92 (0.79-1.07)	0.272906	0.52931
GNPDA1	1.11 (0.87-1.43)	0.397729	0.647964
GNPDA2	0.99 (0.78-1.26)	0.915455	0.957783
GOLGA3	1.05 (0.94-1.17)	0.382558	0.634482
GOLM2	1.87 (1.36-2.59)	0.000130571	0.00210573
GOPC	1.05 (0.97-1.13)	0.27561	0.532784
GORASP2	1.11 (0.92-1.33)	0.2689	0.526439
GOT1	1.29 (1.06-1.56)	0.00934737	0.0570815
GP1BA	0.96 (0.75-1.23)	0.744933	0.87786
GP1BB	1.04 (0.91-1.18)	0.571592	0.770056
GP2	0.91 (0.82-1.01)	0.0643644	0.217202
GP5	1.04 (0.82-1.33)	0.748323	0.879724
GP6	1.04 (0.95-1.14)	0.419768	0.666651
GPA33	1.01 (0.95-1.07)	0.86062	0.933538
GPC1	0.86 (0.65-1.13)	0.269394	0.526602
GPC5	0.96 (0.83-1.11)	0.560071	0.763948
GPD1	1.25 (1.08-1.44)	0.00246549	0.020764
GPHA2	0.89 (0.73-1.09)	0.265623	0.523473
GPI	1.19 (1.00-1.43)	0.0504084	0.185786
GPIHBP1	0.92 (0.82-1.03)	0.16403	0.39214
GPKOW	1.41 (1.14-1.76)	0.00192072	0.0173043
GPNMB	1.18 (0.88-1.57)	0.276053	0.532822
GPR101	1.02 (0.88-1.18)	0.805732	0.909134
GPR158	1.00 (0.79-1.28)	0.976664	0.989203
GPR15L	1.36 (1.20-1.55)	2.31474e-06	0.000100847
GPR37	1.13 (1.00-1.28)	0.045182	0.174388
GPRC5C	1.17 (1.02-1.35)	0.0292332	0.129305
GRAP2	1.02 (0.95-1.08)	0.621318	0.8021
GRHPR	1.11 (0.97-1.27)	0.132961	0.346531
GRIK2	1.04 (0.85-1.28)	0.702023	0.851809
GRIN2B	1.17 (1.03-1.33)	0.0185971	0.092795
GRK5	0.93 (0.78-1.10)	0.401091	0.650436
GRN	1.56 (1.13-2.17)	0.00720482	0.0472604
GRP	1.01 (0.86-1.19)	0.914248	0.957206
GRPEL1	1.32 (1.17-1.49)	5.20017e-06	0.000189741
GRSF1	0.95 (0.85-1.06)	0.343703	0.604856
GSAP	1.04 (0.95-1.13)	0.44241	0.683424
GSN	0.46 (0.30-0.72)	0.000570572	0.00679796
GSR	1.75 (1.20-2.53)	0.00332298	0.0260047
GSTA1	1.16 (1.07-1.26)	0.000400269	0.00507971
GSTA3	1.18 (1.07-1.29)	0.000696619	0.00788152
GSTM4	1.03 (0.91-1.16)	0.636636	0.810278
GSTP1	0.92 (0.80-1.04)	0.183455	0.418531
GSTT2B	1.03 (0.99-1.07)	0.132415	0.345416
GTF2IRD1	1.08 (0.96-1.20)	0.207311	0.451764
GTPBP2	1.04 (0.94-1.16)	0.451111	0.691231
GUCA2A	0.93 (0.73-1.19)	0.56919	0.769116
GUCY2C	0.98 (0.88-1.10)	0.780437	0.897949
GUK1	1.12 (0.92-1.37)	0.251358	0.50741
GUSB	1.40 (1.25-1.57)	3.28833e-09	5.05191e-07
GYS1	0.99 (0.91-1.08)	0.834305	0.922127
GZMA	1.08 (0.86-1.36)	0.502544	0.727627
GZMB	0.89 (0.78-1.02)	0.0965927	0.283086
GZMH	0.97 (0.86-1.08)	0.577633	0.772382
H2AP	0.87 (0.71-1.07)	0.18997	0.427449
HADH	1.01 (0.88-1.15)	0.88906	0.948812
HAGH	1.03 (0.93-1.15)	0.539674	0.752385
HAO1	1.10 (1.04-1.17)	0.000980985	0.0104127
HARS1	1.05 (0.94-1.16)	0.382228	0.634295
HAVCR1	1.38 (1.23-1.54)	1.33811e-08	1.44665e-06
HAVCR2	1.39 (1.12-1.72)	0.00315768	0.0250312
HBEGF	1.06 (0.95-1.18)	0.286488	0.543026
HBQ1	0.93 (0.82-1.06)	0.27103	0.527998
HBZ	0.99 (0.91-1.07)	0.788161	0.900452
HCG22	0.88 (0.73-1.07)	0.192849	0.432356
HCLS1	1.02 (0.88-1.17)	0.813622	0.913732
HDAC8	0.95 (0.82-1.10)	0.488099	0.716168
HDAC9	0.96 (0.83-1.11)	0.568339	0.768759
HDDC2	0.98 (0.80-1.19)	0.820048	0.914761
HDGF	1.11 (1.02-1.21)	0.0132202	0.0739269
HDGFL2	1.09 (0.96-1.24)	0.196622	0.437454
HEBP1	1.01 (0.87-1.18)	0.868419	0.93851
HEG1	1.76 (1.30-2.38)	0.000262794	0.00368795
HEPACAM2	0.94 (0.77-1.15)	0.556909	0.761057
HEPH	1.39 (1.00-1.94)	0.0507011	0.186393
HEXIM1	1.06 (0.97-1.17)	0.208427	0.452449
HGF	1.57 (1.29-1.91)	6.27952e-06	0.000226295
HGFAC	1.22 (0.89-1.67)	0.225518	0.475924
HGS	1.04 (0.94-1.15)	0.454766	0.692978
HHEX	1.16 (1.04-1.30)	0.00680242	0.0452307
HIF1A	1.01 (0.88-1.15)	0.891246	0.949595
HIP1	0.97 (0.74-1.26)	0.798198	0.905183
HIP1R	1.38 (1.20-1.59)	5.09896e-06	0.000188403
HJV	1.18 (0.99-1.40)	0.0691615	0.227602
HK2	1.00 (0.73-1.36)	0.998811	0.999504
HLA_A	1.17 (0.90-1.53)	0.246439	0.50375
HLA_DRA	1.22 (0.98-1.54)	0.080943	0.253784
HLA_E	1.41 (1.08-1.84)	0.011474	0.0670145
HMBS	1.04 (0.87-1.24)	0.6833	0.840874
HMCN2	1.07 (0.91-1.24)	0.410028	0.656386
HMGCL	1.18 (1.00-1.40)	0.0562791	0.19961
HMGCS1	1.13 (0.93-1.37)	0.21763	0.465051
HMMR	0.91 (0.74-1.11)	0.329197	0.588802
HMOX1	1.29 (1.09-1.51)	0.00247902	0.020764
HMOX2	1.20 (1.03-1.41)	0.0232258	0.10988
HNF1A	0.98 (0.87-1.12)	0.801615	0.906946
HNMT	1.33 (1.13-1.56)	0.00046195	0.0057137
HNRNPK	1.07 (0.96-1.19)	0.222847	0.472574
HNRNPUL1	1.13 (0.95-1.33)	0.159031	0.385877
HPCAL1	1.05 (0.94-1.17)	0.422179	0.669314
HPGDS	0.84 (0.67-1.05)	0.119472	0.324107
HPSE	1.10 (1.00-1.21)	0.0422795	0.166776
HRAS	0.97 (0.88-1.07)	0.53797	0.750996
HRC	0.83 (0.63-1.09)	0.184128	0.419242
HRG	1.13 (0.86-1.49)	0.364912	0.619495
HS1BP3	1.08 (0.98-1.18)	0.140365	0.358044
HS3ST3B1	1.19 (0.96-1.48)	0.117431	0.320057
HS6ST1	1.17 (0.93-1.47)	0.174844	0.408314
HS6ST2	0.84 (0.65-1.09)	0.183741	0.418688
HSBP1	1.04 (0.95-1.14)	0.423701	0.670342
HSD11B1	0.94 (0.78-1.15)	0.564459	0.766708
HSD17B14	1.24 (1.08-1.42)	0.00184415	0.0168221
HSD17B3	1.14 (0.96-1.36)	0.129413	0.340628
HSDL2	1.27 (1.06-1.51)	0.00816817	0.0514965
HSP90B1	1.04 (0.92-1.17)	0.514969	0.731941
HSPA1A	1.08 (0.97-1.21)	0.170828	0.400841
HSPA2	1.12 (0.88-1.42)	0.369848	0.623677
HSPB1	1.07 (0.95-1.21)	0.249653	0.50633
HSPB6	1.31 (1.10-1.56)	0.00232015	0.019745
HSPG2	1.54 (1.16-2.05)	0.00320843	0.0253119
HTR1A	1.12 (1.01-1.24)	0.0246346	0.114259
HTR1B	1.12 (0.92-1.36)	0.255133	0.512196
HTRA2	1.15 (1.01-1.31)	0.0309884	0.134807
HYAL1	2.09 (1.52-2.89)	6.95058e-06	0.000235915
HYOU1	1.22 (0.85-1.76)	0.280159	0.535623
ICA1	1.02 (0.92-1.13)	0.693213	0.847966
ICAM1	2.29 (1.79-2.92)	3.78702e-11	1.38179e-08
ICAM2	1.45 (1.12-1.88)	0.00518403	0.0364661
ICAM3	1.40 (1.03-1.91)	0.032892	0.140368
ICAM4	1.01 (0.87-1.18)	0.89863	0.952124
ICAM5	1.38 (1.17-1.64)	0.000209558	0.00305711
ICOSLG	0.76 (0.49-1.17)	0.208096	0.452295
ID4	1.01 (0.83-1.24)	0.889356	0.948812
IDI2	1.14 (0.97-1.35)	0.105475	0.300958
IDO1	1.22 (1.08-1.39)	0.00204554	0.018039
IDS	0.99 (0.39-2.46)	0.975208	0.988798
IDUA	1.36 (1.14-1.63)	0.000729509	0.00819014
IFI30	1.60 (1.32-1.95)	1.62586e-06	7.78012e-05
IFIT1	1.10 (0.93-1.29)	0.273276	0.529676
IFIT3	1.25 (1.01-1.55)	0.0401378	0.160277
IFNAR1	1.19 (0.86-1.65)	0.285703	0.542241
IFNG	1.10 (1.02-1.18)	0.0108707	0.0644952
IFNGR1	1.10 (0.74-1.63)	0.631338	0.806295
IFNGR2	1.15 (0.99-1.33)	0.0743997	0.23997
IFNL1	1.07 (0.89-1.28)	0.487518	0.716168
IFNL2	1.03 (0.89-1.18)	0.695499	0.849085
IFNLR1	1.28 (1.06-1.55)	0.0102275	0.0615101
IFNW1	0.88 (0.67-1.16)	0.363745	0.619495
IFT20	1.08 (0.89-1.32)	0.40987	0.656386
IGBP1	1.01 (0.88-1.16)	0.856371	0.930658
IGDCC3	0.97 (0.80-1.17)	0.728493	0.867947
IGDCC4	0.74 (0.55-1.01)	0.0566936	0.200337
IGF1R	1.25 (0.87-1.80)	0.230057	0.481044
IGF2BP3	1.08 (0.90-1.29)	0.395031	0.645273
IGF2R	1.63 (1.16-2.27)	0.00430373	0.0316438
IGFBP1	0.94 (0.89-1.00)	0.0513049	0.187799
IGFBP2	0.94 (0.84-1.05)	0.296105	0.554306
IGFBP3	0.81 (0.62-1.05)	0.105806	0.301314
IGFBP4	1.40 (1.18-1.66)	9.41861e-05	0.00166624
IGFBP6	1.02 (0.79-1.30)	0.898021	0.952124
IGFBP7	1.53 (1.23-1.92)	0.000181779	0.00272109
IGFBPL1	1.82 (1.48-2.25)	1.8102e-08	1.82206e-06
IGFL4	0.99 (0.88-1.12)	0.924732	0.961972
IGHMBP2	1.01 (0.86-1.18)	0.894805	0.95014
IGLC2	1.51 (1.20-1.90)	0.000418794	0.00526922
IGLON5	0.99 (0.90-1.09)	0.821509	0.914761
IGSF21	0.95 (0.76-1.19)	0.655553	0.82259
IGSF3	1.70 (1.41-2.04)	1.43985e-08	1.50104e-06
IGSF8	1.23 (0.94-1.60)	0.124306	0.332281
IGSF9	1.22 (1.11-1.33)	1.10838e-05	0.00033686
IKBKG	1.01 (0.92-1.10)	0.886655	0.948812
IKZF2	0.95 (0.86-1.04)	0.281603	0.536562
IL10	1.11 (1.01-1.21)	0.0359659	0.148074
IL10RA	0.97 (0.84-1.12)	0.709021	0.854513
IL10RB	1.48 (1.14-1.91)	0.00284901	0.023165
IL11	0.94 (0.82-1.08)	0.408569	0.656386
IL12A_IL12B	1.08 (0.98-1.20)	0.116585	0.318048
IL12B	1.11 (0.97-1.28)	0.14203	0.360196
IL12RB1	1.21 (0.97-1.50)	0.0955306	0.280909
IL12RB2	1.08 (0.87-1.32)	0.488407	0.716168
IL13	1.09 (0.93-1.27)	0.269705	0.526602
IL13RA1	1.42 (0.99-2.03)	0.0541215	0.194557
IL13RA2	1.35 (0.99-1.84)	0.0596894	0.206438
IL15	1.43 (1.13-1.81)	0.00289205	0.0234497
IL15RA	1.21 (0.96-1.53)	0.112823	0.313051
IL16	1.20 (1.00-1.43)	0.0454875	0.174859
IL17A	1.20 (1.01-1.43)	0.0335636	0.141989
IL17C	1.10 (0.98-1.23)	0.104629	0.299503
IL17D	0.81 (0.63-1.05)	0.109201	0.307466
IL17F	1.05 (0.95-1.17)	0.330051	0.589221
IL17RA	1.07 (0.89-1.28)	0.460062	0.696897
IL17RB	0.89 (0.77-1.03)	0.114335	0.315747
IL18	1.36 (1.16-1.60)	0.000135007	0.0021653
IL18BP	1.65 (1.30-2.10)	4.63796e-05	0.00100283
IL18R1	1.49 (1.20-1.87)	0.000401992	0.00507971
IL18RAP	0.98 (0.93-1.03)	0.341335	0.603121
IL19	1.73 (1.57-1.91)	1.41542e-28	4.1316e-25
IL1A	0.98 (0.84-1.13)	0.763282	0.889644
IL1B	1.04 (0.90-1.20)	0.610097	0.793672
IL1R1	0.88 (0.61-1.26)	0.4755	0.709603
IL1R2	2.00 (1.33-3.01)	0.000874407	0.00952386
IL1RAP	0.89 (0.74-1.06)	0.186675	0.422734
IL1RL1	1.26 (1.07-1.48)	0.00596569	0.0405917
IL1RL2	0.99 (0.81-1.21)	0.938446	0.968986
IL1RN	1.35 (1.21-1.51)	2.14838e-07	1.42525e-05
IL2	0.96 (0.73-1.26)	0.762835	0.889619
IL20	1.19 (1.03-1.36)	0.0147072	0.0799447
IL20RA	0.94 (0.77-1.14)	0.506419	0.727765
IL20RB	1.12 (0.91-1.38)	0.274968	0.53225
IL21R	1.06 (0.91-1.23)	0.442147	0.683424
IL22	1.35 (1.21-1.50)	3.24409e-08	2.90787e-06
IL22RA1	0.78 (0.63-0.97)	0.0241815	0.1133
IL24	1.05 (0.89-1.24)	0.584271	0.777232
IL25	0.93 (0.71-1.21)	0.577027	0.77228
IL2RA	1.45 (1.20-1.76)	0.000130556	0.00210573
IL2RB	1.08 (0.88-1.33)	0.466485	0.70174
IL2RG	0.89 (0.69-1.14)	0.346861	0.608101
IL3	1.11 (0.96-1.30)	0.168216	0.397769
IL31	1.05 (0.90-1.22)	0.552592	0.760144
IL31RA	1.21 (0.97-1.51)	0.0958661	0.281433
IL32	1.40 (1.18-1.66)	9.55156e-05	0.00167958
IL33	1.08 (0.87-1.34)	0.478342	0.711178
IL34	1.07 (0.84-1.36)	0.591803	0.780649
IL36A	1.06 (0.91-1.23)	0.450667	0.690913
IL36G	1.32 (1.20-1.46)	3.62656e-08	3.11351e-06
IL3RA	1.42 (1.11-1.82)	0.00482473	0.0345181
IL4	1.02 (0.93-1.13)	0.620642	0.801971
IL4R	1.43 (1.15-1.77)	0.00135198	0.0133325
IL5	1.06 (1.00-1.12)	0.0366975	0.150449
IL5RA	0.99 (0.86-1.15)	0.929334	0.963326
IL6	1.24 (1.15-1.35)	1.96639e-07	1.33486e-05
IL6R	1.27 (1.00-1.61)	0.0457453	0.174859
IL6ST	1.97 (1.26-3.08)	0.00279684	0.0228044
IL7	1.06 (0.94-1.21)	0.324035	0.585195
IL7R	0.90 (0.77-1.04)	0.152586	0.374915
IL9	0.96 (0.81-1.13)	0.631446	0.806295
ILKAP	1.04 (0.90-1.19)	0.607476	0.791617
IMMT	1.38 (1.17-1.62)	9.20916e-05	0.00165935
IMPA1	1.04 (0.91-1.19)	0.556846	0.761057
IMPACT	1.06 (0.91-1.24)	0.427419	0.67377
IMPG1	1.05 (0.79-1.41)	0.724768	0.865983
ING1	0.97 (0.80-1.16)	0.716333	0.859776
INHBB	1.26 (1.07-1.47)	0.00491946	0.0350439
INHBC	1.36 (1.13-1.63)	0.00103845	0.0108083
INPP1	1.08 (0.93-1.25)	0.30787	0.566686
INPP5D	1.13 (0.98-1.31)	0.0983127	0.287262
INPP5J	0.99 (0.81-1.22)	0.922052	0.960782
INPPL1	1.04 (0.96-1.13)	0.330238	0.589221
INSL3	0.99 (0.93-1.05)	0.746734	0.87914
INSL4	1.04 (0.88-1.23)	0.631046	0.806295
INSL5	1.11 (1.02-1.20)	0.0161515	0.0857205
INSR	1.90 (1.13-3.19)	0.0154819	0.0830732
IPCEF1	1.06 (0.97-1.16)	0.16964	0.399016
IQGAP2	1.11 (0.96-1.28)	0.162339	0.389374
IRAG2	1.02 (0.93-1.12)	0.622916	0.803194
IRAK1	1.05 (0.93-1.18)	0.443025	0.683504
IRAK4	1.03 (0.95-1.11)	0.507485	0.727765
ISLR2	1.12 (0.90-1.39)	0.301042	0.558998
ISM1	1.15 (0.94-1.40)	0.163543	0.391296
ISM2	1.03 (0.84-1.25)	0.77918	0.897209
IST1	1.05 (0.96-1.14)	0.304916	0.564395
ITGA11	0.83 (0.66-1.05)	0.115415	0.317489
ITGA2	0.89 (0.69-1.15)	0.372014	0.625524
ITGA5	2.14 (1.59-2.86)	3.78374e-07	2.08301e-05
ITGA6	0.98 (0.84-1.14)	0.763536	0.889644
ITGAL	1.33 (1.08-1.64)	0.00651685	0.0439323
ITGAM	0.87 (0.68-1.12)	0.275921	0.532822
ITGAV	0.77 (0.49-1.22)	0.271745	0.527998
ITGAX	1.15 (0.99-1.34)	0.0687134	0.226382
ITGB1	1.47 (1.03-2.09)	0.0325797	0.139853
ITGB1BP1	1.15 (0.94-1.41)	0.1666	0.395706
ITGB1BP2	1.05 (0.98-1.13)	0.181199	0.415491
ITGB2	1.06 (0.80-1.39)	0.699331	0.850043
ITGB5	1.18 (0.96-1.45)	0.125048	0.333651
ITGB6	0.91 (0.70-1.17)	0.464177	0.700224
ITGB7	1.13 (0.96-1.35)	0.146859	0.36696
ITGBL1	1.22 (0.98-1.52)	0.0798699	0.252316
ITIH1	1.53 (1.00-2.35)	0.049992	0.185784
ITIH3	1.01 (0.83-1.24)	0.889489	0.948812
ITIH4	1.37 (1.01-1.85)	0.0413536	0.16401
ITIH5	0.90 (0.74-1.11)	0.326977	0.588075
ITM2A	0.98 (0.85-1.13)	0.787904	0.900452
ITPA	1.07 (0.94-1.21)	0.32064	0.581335
ITPR1	1.17 (1.05-1.31)	0.00534976	0.0371808
ITPRIP	1.07 (0.89-1.29)	0.463439	0.699741
IVD	1.04 (0.88-1.23)	0.668798	0.832318
IZUMO1	1.01 (0.84-1.22)	0.893311	0.95014
JAM2	1.07 (0.78-1.45)	0.687017	0.84305
JAM3	1.16 (0.98-1.37)	0.0879852	0.265847
JCHAIN	1.10 (0.96-1.25)	0.178969	0.413299
JMJD1C	1.16 (1.00-1.34)	0.045546	0.174859
JPT2	1.05 (0.95-1.15)	0.375847	0.629474
JUN	1.13 (0.98-1.30)	0.102571	0.296292
KAZALD1	1.05 (0.87-1.25)	0.622964	0.803194
KAZN	1.03 (0.95-1.12)	0.508565	0.727765
KCNC4	1.01 (0.86-1.19)	0.889146	0.948812
KCNH2	1.05 (0.94-1.17)	0.402637	0.651134
KCNIP4	0.84 (0.70-1.02)	0.0785931	0.250196
KCTD5	1.38 (1.18-1.63)	8.50647e-05	0.00157154
KDM3A	1.01 (0.92-1.11)	0.807096	0.910322
KDR	1.33 (0.97-1.82)	0.0798037	0.252316
KEL	1.26 (1.01-1.57)	0.0396435	0.158955
KHDC3L	0.90 (0.78-1.05)	0.180384	0.414487
KHK	1.25 (1.09-1.42)	0.00118917	0.012011
KIAA0319	0.87 (0.66-1.15)	0.334457	0.593727
KIAA1549	0.97 (0.85-1.10)	0.597165	0.784131
KIAA1549L	0.87 (0.63-1.20)	0.406188	0.654701
KIAA2013	0.98 (0.83-1.14)	0.768878	0.892033
KIF1C	1.22 (0.99-1.52)	0.0657635	0.2201
KIF20B	0.97 (0.86-1.09)	0.64478	0.815519
KIF22	1.11 (1.03-1.19)	0.00588668	0.0401477
KIFBP	1.05 (0.95-1.15)	0.366481	0.619495
KIR2DL2	0.99 (0.89-1.09)	0.797199	0.905022
KIR2DL3	0.96 (0.87-1.07)	0.488249	0.716168
KIR2DS4	1.02 (0.97-1.07)	0.439756	0.682083
KIR3DL1	1.06 (1.00-1.14)	0.0675142	0.223229
KIR3DL2	1.06 (0.96-1.17)	0.224707	0.47496
KIRREL1	1.17 (1.03-1.32)	0.0149451	0.0808194
KIRREL2	1.03 (0.84-1.26)	0.787293	0.900452
KIT	0.77 (0.59-1.00)	0.0510708	0.187517
KITLG	0.66 (0.53-0.81)	6.98962e-05	0.00139743
KLB	0.96 (0.86-1.07)	0.488976	0.716168
KLF4	1.47 (1.23-1.76)	2.87044e-05	0.000659748
KLHL41	1.06 (0.90-1.25)	0.460393	0.697036
KLK1	1.01 (0.95-1.07)	0.794843	0.903484
KLK10	1.23 (1.01-1.50)	0.0415934	0.164608
KLK11	0.91 (0.69-1.20)	0.486859	0.716168
KLK12	1.04 (0.98-1.11)	0.188473	0.425486
KLK13	1.33 (1.11-1.59)	0.00186865	0.0169397
KLK14	1.02 (0.86-1.21)	0.809995	0.912182
KLK15	0.88 (0.74-1.05)	0.153586	0.376422
KLK3	1.01 (0.96-1.07)	0.617874	0.800522
KLK4	1.12 (1.00-1.26)	0.0588509	0.204507
KLK6	0.86 (0.66-1.11)	0.243865	0.500592
KLK7	1.02 (0.81-1.28)	0.858473	0.932595
KLK8	1.31 (1.05-1.63)	0.0184493	0.0923731
KLKB1	0.93 (0.66-1.30)	0.662173	0.827433
KLRB1	0.98 (0.79-1.20)	0.821686	0.914761
KLRC1	1.19 (1.05-1.34)	0.00567529	0.0390063
KLRD1	1.03 (0.87-1.22)	0.704903	0.852386
KLRF1	1.06 (0.87-1.28)	0.574259	0.770056
KLRK1	0.98 (0.81-1.18)	0.815393	0.913824
KRT14	1.08 (0.81-1.45)	0.586231	0.777468
KRT17	1.04 (0.83-1.31)	0.737723	0.874661
KRT18	1.21 (1.11-1.31)	9.57256e-06	0.000307058
KRT19	1.15 (1.03-1.30)	0.0165086	0.0868263
KRT5	1.10 (0.94-1.29)	0.219714	0.467724
KRT6C	1.10 (0.88-1.36)	0.408906	0.656386
KRT8	1.20 (1.10-1.32)	0.000114709	0.00193232
KYAT1	1.06 (0.92-1.23)	0.409183	0.656386
KYNU	1.57 (1.34-1.84)	2.27094e-08	2.13835e-06
L1CAM	1.26 (0.96-1.65)	0.100086	0.290698
L3HYPDH	1.09 (0.99-1.20)	0.0751809	0.241012
LACRT	0.80 (0.66-0.98)	0.0307753	0.13428
LACTB2	1.07 (0.95-1.21)	0.259907	0.517327
LAG3	1.08 (0.89-1.31)	0.429996	0.675543
LAIR1	1.25 (1.05-1.50)	0.0140332	0.0767179
LAIR2	1.04 (0.96-1.13)	0.321626	0.582445
LAMA1	1.14 (0.98-1.32)	0.0833739	0.258858
LAMA4	1.23 (0.98-1.56)	0.079963	0.252337
LAMB1	1.05 (0.78-1.40)	0.76098	0.888876
LAMP1	1.27 (1.02-1.59)	0.0352068	0.145771
LAMP2	1.56 (1.03-2.36)	0.0351966	0.145771
LAMP3	1.45 (1.28-1.65)	1.16916e-08	1.31261e-06
LAMTOR5	1.03 (0.84-1.27)	0.768705	0.892033
LAP3	1.13 (0.96-1.33)	0.138754	0.356049
LARP1	1.01 (0.88-1.16)	0.871205	0.940128
LAT	1.08 (0.98-1.21)	0.134385	0.348685
LAT2	1.02 (0.96-1.09)	0.453975	0.692978
LATS1	1.11 (1.00-1.23)	0.044557	0.173163
LAYN	1.13 (0.90-1.42)	0.297947	0.556079
LBP	1.17 (1.02-1.34)	0.0288169	0.128513
LBR	1.16 (1.05-1.29)	0.0046183	0.0335344
LCAT	1.27 (0.87-1.85)	0.21133	0.455255
LCN15	1.20 (1.06-1.35)	0.00349944	0.0270234
LCN2	1.22 (0.99-1.51)	0.0637248	0.215792
LCP1	1.07 (0.90-1.28)	0.448822	0.689661
LDLR	1.24 (1.07-1.43)	0.00308849	0.0248356
LDLRAP1	1.05 (0.96-1.15)	0.251841	0.507714
LECT2	1.15 (1.03-1.29)	0.0134981	0.0749822
LEFTY2	0.91 (0.79-1.05)	0.208579	0.452449
LEG1	1.15 (1.01-1.30)	0.0343028	0.144081
LELP1	0.97 (0.85-1.10)	0.642574	0.814448
LEO1	1.26 (1.01-1.57)	0.043	0.168479
LEP	1.12 (1.04-1.20)	0.00226061	0.0192945
LEPR	0.88 (0.68-1.13)	0.323837	0.585195
LETM1	1.26 (1.08-1.46)	0.00302977	0.0244983
LGALS1	1.27 (1.01-1.59)	0.0417273	0.16482
LGALS3	1.41 (1.09-1.83)	0.00913228	0.0560023
LGALS3BP	1.77 (1.43-2.19)	1.3486e-07	1.03594e-05
LGALS4	1.32 (1.15-1.51)	6.50633e-05	0.00131889
LGALS7_LGALS7B	1.31 (1.10-1.55)	0.00195933	0.0175438
LGALS8	1.15 (1.01-1.31)	0.0297614	0.130637
LGALS9	1.92 (1.55-2.38)	2.98886e-09	4.84694e-07
LGMN	1.61 (1.30-1.99)	1.14515e-05	0.000337647
LHB	0.97 (0.88-1.06)	0.482604	0.714319
LHPP	1.02 (0.90-1.17)	0.723568	0.86556
LIF	1.08 (0.93-1.26)	0.328918	0.588802
LIFR	1.42 (1.02-1.98)	0.0380135	0.154328
LILRA2	1.55 (1.24-1.94)	0.000142479	0.00224809
LILRA3	1.03 (0.96-1.10)	0.387682	0.639145
LILRA4	1.08 (0.91-1.27)	0.383563	0.635787
LILRA5	1.59 (1.26-2.02)	0.00010639	0.0018161
LILRA6	1.04 (0.92-1.17)	0.511731	0.729723
LILRB1	1.59 (1.20-2.11)	0.00138375	0.013465
LILRB2	1.50 (1.18-1.90)	0.000823421	0.00900211
LILRB4	1.45 (1.22-1.72)	2.61669e-05	0.000620985
LILRB5	1.01 (0.90-1.13)	0.926665	0.962576
LIPF	1.09 (0.95-1.26)	0.227908	0.479338
LMNB1	1.18 (1.04-1.34)	0.00891229	0.0549674
LMNB2	1.79 (1.37-2.33)	1.50602e-05	0.000425152
LMOD1	1.09 (0.87-1.37)	0.46163	0.697824
LMOD2	0.99 (0.86-1.14)	0.900394	0.952245
LONP1	1.11 (1.01-1.23)	0.0308772	0.134523
LPA	1.02 (0.97-1.07)	0.370793	0.624876
LPCAT2	1.18 (1.01-1.38)	0.034305	0.144081
LPL	0.88 (0.76-1.01)	0.073702	0.238775
LPO	1.13 (0.99-1.28)	0.0730929	0.237328
LPP	0.99 (0.87-1.13)	0.900702	0.952245
LRCH4	1.09 (0.96-1.23)	0.178037	0.412124
LRFN2	1.09 (0.91-1.29)	0.349267	0.609391
LRG1	1.09 (0.79-1.50)	0.593621	0.781594
LRIG1	1.17 (0.93-1.47)	0.186041	0.421954
LRIG3	1.21 (0.91-1.61)	0.1993	0.439725
LRP1	1.38 (1.04-1.83)	0.0273311	0.124248
LRP11	1.04 (0.83-1.31)	0.706732	0.85294
LRP2	1.01 (0.80-1.29)	0.909105	0.954904
LRP2BP	1.03 (0.93-1.14)	0.558125	0.762361
LRPAP1	1.23 (1.09-1.38)	0.000910329	0.00980535
LRRC25	1.33 (1.09-1.60)	0.00382597	0.0290834
LRRC37A2	1.01 (0.82-1.23)	0.946041	0.974415
LRRC38	0.92 (0.76-1.10)	0.353376	0.610358
LRRC59	1.22 (1.03-1.45)	0.0219404	0.105509
LRRFIP1	1.03 (0.86-1.22)	0.774789	0.894271
LRRN1	0.69 (0.56-0.84)	0.000320941	0.00424707
LRTM1	0.88 (0.70-1.10)	0.265434	0.523473
LRTM2	0.83 (0.60-1.15)	0.267218	0.524637
LSM1	1.23 (1.08-1.39)	0.00154464	0.0145916
LSM8	1.01 (0.92-1.12)	0.794235	0.903477
LSP1	1.17 (0.97-1.42)	0.109622	0.307975
LTA	1.04 (0.85-1.27)	0.714684	0.858585
LTA4H	1.12 (0.98-1.27)	0.0950374	0.280692
LTB	0.98 (0.76-1.26)	0.871893	0.940524
LTBP2	1.28 (1.03-1.59)	0.0269801	0.123247
LTBP3	1.15 (1.00-1.32)	0.0501975	0.185786
LTBR	1.10 (0.82-1.46)	0.533093	0.745972
LTO1	0.82 (0.66-1.03)	0.0846308	0.260582
LUZP2	0.89 (0.72-1.09)	0.245281	0.502087
LXN	0.93 (0.82-1.06)	0.302168	0.559662
LY6D	1.24 (1.00-1.52)	0.0484547	0.182738
LY75	0.90 (0.73-1.10)	0.30829	0.566686
LY9	1.27 (0.96-1.67)	0.0999872	0.290698
LY96	1.45 (1.19-1.78)	0.000297128	0.00397852
LYAR	1.00 (0.86-1.17)	0.951152	0.976922
LYN	1.05 (0.95-1.15)	0.349739	0.609393
LYPD1	1.03 (0.91-1.17)	0.606839	0.791366
LYPD3	1.08 (0.86-1.37)	0.509245	0.727765
LYPD8	1.17 (1.01-1.35)	0.0411034	0.163239
LYPLA2	1.08 (1.01-1.17)	0.0363819	0.149475
LYSMD3	1.03 (0.94-1.12)	0.552595	0.760144
LYVE1	1.31 (0.85-2.03)	0.225652	0.475924
LYZL2	1.00 (0.79-1.26)	0.986803	0.994297
LZTFL1	1.04 (0.92-1.18)	0.507734	0.727765
M6PR	0.91 (0.72-1.16)	0.453373	0.692978
MAD1L1	1.31 (1.15-1.48)	2.22484e-05	0.000552414
MAEA	0.95 (0.76-1.18)	0.639348	0.811671
MAG	0.89 (0.74-1.08)	0.23496	0.487365
MAGEA3	0.93 (0.84-1.03)	0.147147	0.367112
MAGED1	1.13 (0.95-1.33)	0.159353	0.386339
MAMDC2	1.21 (0.95-1.54)	0.125015	0.333651
MAMDC4	1.28 (1.10-1.48)	0.00104047	0.0108083
MAN1A2	1.36 (0.98-1.89)	0.0702657	0.230456
MAN2B2	1.37 (1.19-1.58)	1.66694e-05	0.000459038
MANEAL	1.06 (0.89-1.26)	0.525608	0.74007
MANF	1.05 (0.98-1.12)	0.206403	0.45066
MANSC1	0.93 (0.69-1.26)	0.644667	0.815519
MANSC4	0.96 (0.84-1.10)	0.541179	0.752983
MAP1LC3A	1.24 (0.94-1.64)	0.120796	0.326788
MAP1LC3B2	0.92 (0.79-1.07)	0.263325	0.520762
MAP2	1.07 (0.89-1.28)	0.499599	0.725053
MAP2K1	1.06 (0.93-1.21)	0.400387	0.649811
MAP2K6	1.00 (0.92-1.08)	0.918477	0.959419
MAP3K5	1.00 (0.92-1.09)	0.988833	0.995093
MAP4K5	1.01 (0.94-1.09)	0.789448	0.900859
MAPK13	1.12 (0.93-1.36)	0.227928	0.479338
MAPK9	1.17 (0.97-1.41)	0.104077	0.298429
MAPKAPK2	1.01 (0.90-1.14)	0.815523	0.913824
MAPRE3	0.97 (0.91-1.03)	0.288331	0.54581
MAPT	1.18 (1.00-1.39)	0.0494489	0.18529
MARCO	1.83 (1.36-2.48)	7.82414e-05	0.00148303
MARS1	1.04 (0.94-1.15)	0.442739	0.683424
MASP1	1.02 (0.72-1.43)	0.931741	0.965135
MATN2	1.30 (1.00-1.69)	0.0522587	0.189025
MATN3	1.17 (0.91-1.50)	0.212476	0.456706
MAVS	1.02 (0.94-1.12)	0.610119	0.793672
MAX	1.06 (0.98-1.14)	0.156677	0.382072
MB	1.06 (0.93-1.21)	0.351876	0.609393
MBL2	1.03 (0.95-1.11)	0.518971	0.734317
MCAM	1.12 (0.88-1.41)	0.357961	0.614641
MCEE	1.01 (0.82-1.24)	0.939943	0.969846
MCEMP1	1.07 (0.97-1.17)	0.183528	0.418531
MCFD2	1.15 (0.96-1.39)	0.128846	0.339749
MCTS1	1.17 (0.85-1.60)	0.328237	0.588802
MDGA1	0.97 (0.87-1.09)	0.632212	0.806921
MDH1	1.07 (0.87-1.32)	0.512005	0.729756
MDK	1.27 (1.10-1.46)	0.00078369	0.00866512
MDM1	1.00 (0.75-1.33)	0.983367	0.991862
MECR	1.08 (0.98-1.18)	0.120446	0.326144
MED18	1.03 (0.92-1.14)	0.636191	0.810228
MED21	1.06 (0.89-1.25)	0.505356	0.727765
MEGF10	0.95 (0.78-1.17)	0.648289	0.817785
MEGF11	1.27 (1.00-1.60)	0.0461092	0.175938
MEGF9	1.77 (1.23-2.54)	0.00190095	0.0171792
MELTF	1.07 (0.80-1.43)	0.667476	0.831922
MENT	0.62 (0.44-0.89)	0.0102875	0.0616616
MEP1A	1.26 (1.13-1.41)	3.63627e-05	0.000816482
MEP1B	0.99 (0.93-1.06)	0.867922	0.93851
MEPE	1.00 (0.74-1.36)	0.999423	0.999504
MERTK	1.21 (0.90-1.64)	0.210521	0.45452
MESD	1.04 (0.97-1.11)	0.278511	0.533798
MET	0.89 (0.60-1.32)	0.555743	0.761057
METAP1	0.95 (0.72-1.26)	0.737693	0.874661
METAP1D	1.07 (0.97-1.18)	0.18788	0.425048
METAP2	1.04 (0.91-1.20)	0.571081	0.770056
MFAP3	0.99 (0.83-1.17)	0.880086	0.946563
MFAP3L	0.97 (0.84-1.11)	0.623384	0.803381
MFAP4	1.21 (0.93-1.58)	0.158608	0.385171
MFAP5	1.14 (0.95-1.38)	0.160007	0.38664
MFGE8	1.34 (1.13-1.60)	0.0010161	0.010669
MGLL	1.04 (0.95-1.14)	0.409261	0.656386
MGMT	1.02 (0.95-1.09)	0.637336	0.810278
MIA	0.90 (0.72-1.12)	0.344952	0.60548
MICALL2	1.01 (0.90-1.15)	0.822315	0.915112
MICB_MICA	1.04 (0.98-1.10)	0.164889	0.39355
MIF	1.04 (0.92-1.17)	0.526707	0.740812
MILR1	1.17 (1.00-1.37)	0.0514774	0.187799
MINDY1	1.02 (0.94-1.10)	0.703184	0.852052
MINK1	1.05 (0.96-1.16)	0.276359	0.532822
MITD1	1.02 (0.94-1.10)	0.704345	0.852386
MKI67	1.03 (0.83-1.28)	0.798835	0.905553
MLLT1	1.00 (0.88-1.14)	0.997323	0.999504
MLN	1.14 (1.04-1.24)	0.00316427	0.0250312
MME	1.13 (1.03-1.24)	0.00985617	0.0598132
MMP1	1.21 (1.10-1.33)	5.52224e-05	0.00114322
MMP10	0.99 (0.86-1.13)	0.881193	0.946957
MMP12	1.37 (1.20-1.56)	3.28374e-06	0.000126122
MMP13	0.92 (0.71-1.19)	0.509361	0.727765
MMP15	1.24 (1.09-1.41)	0.00134649	0.0133234
MMP3	1.06 (0.93-1.21)	0.366464	0.619495
MMP7	1.36 (1.14-1.63)	0.000690613	0.00787461
MMP8	1.05 (0.94-1.16)	0.407702	0.656386
MMP9	1.11 (0.98-1.26)	0.111899	0.311971
MMUT	0.99 (0.83-1.19)	0.933881	0.966561
MN1	0.96 (0.82-1.12)	0.583803	0.777073
MNAT1	1.17 (0.97-1.40)	0.100622	0.291962
MNDA	1.02 (0.94-1.11)	0.603261	0.789974
MOCS2	1.06 (0.94-1.21)	0.343739	0.604856
MOG	0.83 (0.66-1.04)	0.104843	0.299741
MORC3	0.99 (0.73-1.36)	0.973132	0.988713
MORF4L1	0.76 (0.59-0.98)	0.033086	0.14058
MORF4L2	0.93 (0.73-1.18)	0.561993	0.765138
MORN4	1.07 (0.96-1.19)	0.217789	0.465051
MPHOSPH8	1.09 (0.98-1.22)	0.118231	0.321337
MPI	1.07 (0.98-1.17)	0.153744	0.376491
MPIG6B	1.07 (0.96-1.19)	0.240864	0.495477
MPO	1.10 (0.93-1.30)	0.25059	0.50633
MPRIP	0.83 (0.68-1.01)	0.0653841	0.219627
MRC1	1.76 (1.34-2.32)	5.46391e-05	0.00113923
MRI1	1.07 (0.94-1.22)	0.277623	0.533496
MRPL24	1.19 (0.98-1.45)	0.076929	0.245685
MRPL28	0.77 (0.57-1.03)	0.0812281	0.253859
MRPL46	1.04 (0.77-1.40)	0.801928	0.906946
MRPL52	1.01 (0.71-1.43)	0.974281	0.988798
MRPL58	1.01 (0.90-1.14)	0.843291	0.925401
MRPS16	1.28 (0.99-1.67)	0.0595807	0.206438
MSLN	1.26 (1.11-1.43)	0.000235947	0.00335966
MSLNL	1.11 (0.89-1.40)	0.352191	0.609393
MSMB	1.06 (0.95-1.18)	0.316938	0.578215
MSR1	1.52 (1.30-1.79)	2.71612e-07	1.65174e-05
MSRA	1.05 (0.94-1.17)	0.372699	0.625953
MST1	1.22 (1.03-1.45)	0.0213582	0.103552
MSTN	0.87 (0.75-1.00)	0.0515241	0.187799
MTDH	1.12 (1.02-1.23)	0.0171914	0.0886604
MTHFD2	1.08 (0.78-1.49)	0.630431	0.806295
MTHFSD	1.02 (0.94-1.10)	0.629099	0.806295
MTIF3	1.05 (0.95-1.16)	0.301517	0.559496
MTPN	0.85 (0.65-1.12)	0.253478	0.509926
MTR	1.11 (0.98-1.26)	0.0959323	0.281433
MTSS1	1.01 (0.94-1.09)	0.794336	0.903477
MTSS2	1.09 (1.00-1.19)	0.0530344	0.191357
MTUS1	1.26 (1.10-1.45)	0.00088393	0.00959179
MUC13	1.31 (1.12-1.54)	0.000683735	0.00782676
MUC16	1.00 (0.96-1.05)	0.927789	0.962576
MUC2	0.97 (0.88-1.07)	0.543244	0.753673
MUCL3	0.96 (0.77-1.18)	0.67413	0.833807
MVK	1.21 (1.10-1.33)	8.21737e-05	0.00154663
MXRA8	0.80 (0.62-1.04)	0.0916354	0.274399
MYBPC1	1.10 (0.98-1.22)	0.106736	0.30337
MYBPC2	1.12 (1.02-1.22)	0.0155697	0.0830857
MYCBP2	0.98 (0.86-1.12)	0.81472	0.913732
MYDGF	1.07 (0.98-1.16)	0.142402	0.360201
MYH4	0.88 (0.71-1.08)	0.216816	0.463652
MYH7B	0.99 (0.80-1.22)	0.911728	0.955939
MYH9	1.06 (0.98-1.14)	0.134799	0.349163
MYL1	1.09 (0.88-1.33)	0.430448	0.675889
MYL3	1.07 (0.96-1.20)	0.216516	0.463351
MYL4	1.05 (0.89-1.23)	0.572303	0.770056
MYL6B	1.04 (0.95-1.14)	0.381121	0.633177
MYLPF	1.11 (0.94-1.30)	0.221528	0.470284
MYO6	1.01 (0.80-1.28)	0.903645	0.952746
MYO9B	1.04 (0.92-1.18)	0.508757	0.727765
MYOC	1.08 (0.91-1.28)	0.376974	0.629653
MYOM1	1.06 (0.88-1.26)	0.549509	0.757326
MYOM2	1.02 (0.86-1.21)	0.813995	0.913732
MYOM3	1.04 (0.95-1.13)	0.392805	0.643644
MZB1	1.24 (1.06-1.43)	0.00544071	0.0377231
MZT1	1.03 (0.88-1.21)	0.68409	0.841492
NAA10	1.14 (0.96-1.36)	0.13099	0.342617
NAA80	1.06 (0.98-1.13)	0.137731	0.35453
NAAA	1.15 (1.01-1.32)	0.0338474	0.142775
NACC1	1.06 (0.91-1.24)	0.43602	0.679521
NADK	1.14 (0.99-1.31)	0.0659787	0.220105
NAGA	1.01 (0.88-1.17)	0.847113	0.926113
NAGK	1.20 (1.04-1.40)	0.0139617	0.0767179
NAGPA	1.66 (1.11-2.49)	0.0136402	0.0754087
NAMPT	1.07 (0.93-1.23)	0.342432	0.603986
NAP1L4	1.01 (0.82-1.25)	0.91071	0.955457
NAPRT	1.01 (0.78-1.30)	0.955085	0.978895
NARS1	1.10 (0.91-1.32)	0.320058	0.580778
NBL1	1.06 (0.78-1.44)	0.703811	0.852386
NBN	1.05 (0.90-1.23)	0.544622	0.75451
NCAM1	0.90 (0.70-1.16)	0.410157	0.656386
NCAM2	0.81 (0.60-1.08)	0.143263	0.361752
NCAN	0.78 (0.64-0.94)	0.00786602	0.050133
NCF2	1.05 (0.96-1.15)	0.318914	0.579596
NCK2	1.04 (0.96-1.12)	0.329432	0.588863
NCLN	0.91 (0.77-1.08)	0.301695	0.559496
NCR1	1.19 (0.96-1.48)	0.115453	0.317489
NCR3LG1	1.44 (1.13-1.83)	0.0032963	0.0258653
NCS1	1.28 (0.99-1.66)	0.0611393	0.210455
NDRG1	0.99 (0.88-1.12)	0.907836	0.954258
NDST1	0.96 (0.83-1.11)	0.621566	0.8021
NDUFA5	1.30 (1.01-1.66)	0.0395876	0.158949
NDUFB7	1.03 (0.94-1.13)	0.546037	0.756111
NDUFS6	1.06 (0.96-1.17)	0.249891	0.50633
NEB	1.15 (0.93-1.43)	0.189216	0.426827
NECAP2	1.10 (0.97-1.25)	0.14696	0.36696
NECTIN1	1.07 (0.82-1.39)	0.631293	0.806295
NECTIN2	1.45 (1.10-1.90)	0.00746115	0.0480775
NECTIN4	1.17 (0.89-1.53)	0.253884	0.510215
NEDD4L	1.01 (0.84-1.21)	0.931574	0.965135
NEDD9	0.98 (0.75-1.28)	0.908307	0.954409
NEFL	1.20 (1.02-1.41)	0.0296189	0.130207
NEK7	1.00 (0.89-1.13)	0.999504	0.999504
NELL1	0.93 (0.77-1.14)	0.498494	0.723933
NELL2	1.02 (0.77-1.34)	0.899317	0.952245
NENF	0.95 (0.88-1.03)	0.247043	0.504216
NEO1	0.84 (0.56-1.25)	0.386247	0.638062
NEXN	1.04 (0.92-1.18)	0.508426	0.727765
NFASC	1.64 (1.26-2.13)	0.000199086	0.002935
NFAT5	1.01 (0.91-1.11)	0.891771	0.949682
NFATC1	1.02 (0.94-1.11)	0.619801	0.801595
NFATC3	1.17 (1.03-1.33)	0.0134745	0.0749822
NFE2	1.06 (0.94-1.19)	0.35125	0.609393
NFIC	0.91 (0.73-1.14)	0.41058	0.656704
NFKB1	1.06 (0.95-1.20)	0.307727	0.566686
NFKB2	0.90 (0.75-1.07)	0.235312	0.487492
NFKBIE	1.11 (0.94-1.31)	0.208739	0.452449
NFU1	1.05 (0.97-1.15)	0.229829	0.480911
NFX1	1.03 (0.91-1.17)	0.62885	0.806295
NFYA	0.97 (0.77-1.22)	0.791938	0.90229
NGF	0.67 (0.34-1.34)	0.259993	0.517327
NGFR	1.03 (0.77-1.38)	0.8373	0.923339
NGRN	1.68 (1.21-2.32)	0.00185046	0.0168271
NHLRC3	2.24 (1.71-2.93)	4.41217e-09	5.85415e-07
NID1	1.50 (1.22-1.83)	0.000104383	0.00179231
NID2	1.16 (1.04-1.29)	0.00571063	0.0391299
NINJ1	1.07 (0.94-1.23)	0.312204	0.57208
NIT1	0.96 (0.80-1.15)	0.664905	0.830136
NIT2	1.09 (0.97-1.22)	0.165973	0.395167
NLGN1	1.01 (0.89-1.15)	0.894435	0.95014
NLGN2	1.16 (0.98-1.37)	0.0849078	0.260891
NME1	1.14 (0.76-1.73)	0.525832	0.74007
NME3	1.28 (0.92-1.77)	0.141948	0.360196
NMI	1.07 (0.95-1.20)	0.263044	0.52056
NMNAT1	1.06 (0.96-1.18)	0.239241	0.493181
NMRK2	0.95 (0.76-1.20)	0.682626	0.840501
NMT1	1.07 (0.95-1.21)	0.283185	0.538162
NOMO1	2.14 (1.60-2.87)	2.59631e-07	1.61247e-05
NOP56	1.08 (1.00-1.16)	0.0471126	0.178832
NOS1	1.11 (0.96-1.28)	0.152519	0.374915
NOS2	1.34 (1.10-1.63)	0.00394914	0.0296615
NOS3	1.17 (1.02-1.35)	0.0254879	0.117534
NOTCH1	1.36 (0.82-2.27)	0.231924	0.483819
NOTCH2	0.77 (0.52-1.14)	0.195921	0.436226
NOTCH3	1.02 (0.82-1.27)	0.855249	0.930321
NPC2	1.50 (1.20-1.89)	0.000445803	0.00553745
NPDC1	1.34 (1.05-1.72)	0.0204208	0.100351
NPHS1	1.21 (0.95-1.55)	0.129847	0.34121
NPHS2	1.00 (0.92-1.09)	0.98163	0.991823
NPL	1.57 (1.34-1.85)	4.50681e-08	3.65427e-06
NPPB	1.08 (1.01-1.15)	0.0184377	0.0923731
NPPC	0.99 (0.85-1.15)	0.854446	0.930298
NPR1	0.99 (0.79-1.23)	0.897429	0.952124
NPTN	1.06 (0.97-1.17)	0.215567	0.461659
NPTX1	1.13 (0.93-1.37)	0.219841	0.467724
NPTX2	1.03 (0.82-1.28)	0.827085	0.917772
NPTXR	0.75 (0.59-0.96)	0.0199395	0.0981506
NPY	1.11 (0.98-1.25)	0.0929826	0.277522
NRCAM	1.25 (0.94-1.66)	0.130401	0.341381
NRGN	1.03 (0.94-1.13)	0.543904	0.754231
NRN1	1.15 (0.94-1.41)	0.178921	0.413299
NRP1	1.39 (1.04-1.86)	0.0246602	0.114259
NRP2	1.33 (1.02-1.73)	0.0348645	0.145178
NRTN	1.24 (1.07-1.43)	0.00362735	0.0277907
NRXN3	1.10 (0.87-1.39)	0.434529	0.678647
NSFL1C	1.05 (0.93-1.18)	0.444554	0.684777
NT5C	1.03 (0.92-1.16)	0.618414	0.800865
NT5C1A	1.51 (1.23-1.86)	8.26564e-05	0.00154663
NT5C3A	1.01 (0.92-1.11)	0.787163	0.900452
NT5E	1.16 (1.01-1.33)	0.0324097	0.139328
NTF3	0.92 (0.73-1.16)	0.497257	0.723216
NTF4	0.97 (0.78-1.21)	0.785647	0.899927
NTPROBNP	1.07 (0.99-1.15)	0.0862997	0.263779
NTRK2	1.28 (0.94-1.75)	0.122089	0.329368
NTRK3	0.65 (0.46-0.92)	0.0141711	0.0771742
NUB1	1.03 (0.93-1.13)	0.567725	0.768284
NUBP1	1.00 (0.92-1.09)	0.988957	0.995093
NUCB2	1.31 (1.06-1.61)	0.011479	0.0670145
NUDC	1.11 (0.97-1.26)	0.117726	0.320563
NUDT10	1.25 (0.91-1.70)	0.165579	0.394663
NUDT15	1.04 (0.88-1.23)	0.657811	0.82412
NUDT16	1.11 (1.00-1.22)	0.0447293	0.173163
NUDT2	1.05 (0.91-1.21)	0.491603	0.718573
NUDT5	1.13 (0.97-1.32)	0.109159	0.307466
NUMB	1.08 (0.97-1.19)	0.168836	0.398408
NUP50	0.85 (0.63-1.14)	0.276879	0.53312
NXPE4	1.18 (0.93-1.49)	0.167987	0.397769
NXPH1	0.81 (0.65-1.01)	0.0670894	0.223229
NXPH3	0.82 (0.61-1.08)	0.159909	0.38664
OBP2B	0.93 (0.84-1.03)	0.184755	0.420198
OCLN	1.57 (1.32-1.87)	3.18321e-07	1.82192e-05
ODAM	0.84 (0.71-0.99)	0.0409382	0.162964
OFD1	1.14 (1.02-1.29)	0.0220351	0.105616
OGA	1.04 (0.92-1.17)	0.520329	0.735738
OGFR	1.35 (1.06-1.70)	0.0131338	0.0736038
OGN	1.11 (0.93-1.34)	0.24449	0.50117
OGT	0.94 (0.82-1.09)	0.429892	0.675543
OLFM4	1.00 (0.93-1.08)	0.947624	0.97467
OLR1	1.00 (0.87-1.14)	0.949764	0.97584
OMD	0.89 (0.74-1.05)	0.169217	0.398638
OMG	0.85 (0.76-0.96)	0.00845045	0.052707
OMP	0.92 (0.76-1.12)	0.40256	0.651134
OPHN1	1.03 (0.95-1.11)	0.49998	0.725053
OPLAH	1.07 (0.94-1.21)	0.313616	0.573947
OPTC	0.75 (0.63-0.91)	0.00248257	0.020764
ORM1	1.73 (1.15-2.61)	0.00850102	0.0529093
OSBPL2	1.28 (1.08-1.52)	0.00470381	0.0339022
OSCAR	1.31 (1.03-1.66)	0.0257712	0.118467
OSM	1.11 (0.99-1.23)	0.0666184	0.221985
OSMR	1.93 (1.32-2.81)	0.000666819	0.00766317
OSTN	1.10 (0.91-1.34)	0.327584	0.588118
OTOA	1.00 (0.85-1.19)	0.957375	0.980554
OTUD6B	1.02 (0.88-1.18)	0.818665	0.914761
OTUD7B	1.11 (0.97-1.27)	0.12248	0.329756
OXCT1	1.16 (1.03-1.32)	0.0172435	0.0887721
OXT	1.05 (1.00-1.11)	0.0619624	0.212536
P4HB	1.38 (1.13-1.69)	0.00149938	0.0143029
PACS2	1.05 (0.92-1.21)	0.454774	0.692978
PADI2	1.05 (0.91-1.20)	0.508	0.727765
PADI4	0.98 (0.87-1.09)	0.672056	0.833221
PAEP	0.94 (0.89-1.00)	0.0463358	0.176572
PAFAH1B3	0.97 (0.89-1.04)	0.375973	0.629474
PAFAH2	1.09 (0.92-1.30)	0.312825	0.572859
PAG1	1.06 (0.92-1.23)	0.428267	0.674313
PAGR1	1.23 (1.02-1.49)	0.0321522	0.139247
PAIP2B	1.01 (0.85-1.19)	0.942842	0.97215
PAK4	1.11 (0.98-1.26)	0.102501	0.296292
PALLD	1.00 (0.80-1.25)	0.987668	0.994577
PALM	1.34 (1.03-1.75)	0.0320652	0.139076
PALM2	1.73 (1.43-2.08)	8.04335e-09	9.78272e-07
PALM3	1.02 (0.91-1.14)	0.71556	0.859202
PAM	1.32 (0.98-1.78)	0.0650332	0.218952
PAMR1	1.69 (1.29-2.22)	0.000143288	0.0022487
PAPPA	1.10 (0.93-1.30)	0.268502	0.526011
PARD3	1.00 (0.89-1.13)	0.980165	0.991029
PARK7	1.03 (0.89-1.20)	0.672428	0.833221
PARP1	1.09 (0.94-1.25)	0.249286	0.50633
PAXX	1.17 (0.97-1.41)	0.0943727	0.279953
PBK	1.00 (0.75-1.34)	0.982354	0.991862
PBLD	1.23 (1.06-1.43)	0.00618474	0.0419843
PBXIP1	1.04 (0.78-1.37)	0.805094	0.909118
PCARE	1.09 (1.00-1.20)	0.0623997	0.213484
PCBD1	1.40 (1.20-1.64)	2.58743e-05	0.000619074
PCBP2	1.06 (0.94-1.19)	0.371245	0.62495
PCDH1	1.04 (0.71-1.52)	0.853313	0.930298
PCDH12	1.04 (0.74-1.46)	0.836719	0.923047
PCDH17	1.01 (0.80-1.26)	0.952602	0.977244
PCDH7	0.95 (0.74-1.23)	0.705179	0.852386
PCDH9	1.02 (0.79-1.32)	0.853931	0.930298
PCDHB15	0.79 (0.63-0.99)	0.0393846	0.15857
PCNA	1.00 (0.87-1.15)	0.959628	0.982171
PCSK7	1.28 (1.09-1.51)	0.00325031	0.0255732
PCSK9	1.48 (1.22-1.80)	8.74621e-05	0.00159322
PCYT2	1.10 (0.98-1.23)	0.116013	0.317566
PDAP1	1.05 (0.96-1.15)	0.263615	0.520983
PDCD1	1.23 (1.02-1.47)	0.0291664	0.129305
PDCD1LG2	1.31 (1.02-1.69)	0.0372691	0.151727
PDCD5	1.10 (0.96-1.26)	0.155629	0.380151
PDCD6	1.05 (0.93-1.18)	0.468656	0.702773
PDCL2	1.03 (0.87-1.22)	0.712637	0.857809
PDE1C	0.88 (0.73-1.06)	0.175029	0.408314
PDE4D	0.99 (0.85-1.14)	0.854149	0.930298
[truncated: 921 more rows]

## Sheet: Supplementary Data 2
Supplementary Data 2. Association between detected proteins and psoriasis in UKB-PPP after excluding participants diagnosed with psoriasis in the first year of follow-up
Proteins	HR (95%CI)	P-value	FDR
A1BG	1.77 (1.07-2.92)	0.0252763	0.128093
AAMDC	1.10 (0.93-1.31)	0.268754	0.537701
AARSD1	1.09 (0.94-1.26)	0.246294	0.513118
ABCA2	1.15 (0.90-1.47)	0.275738	0.5424
ABHD14B	1.05 (0.90-1.22)	0.539263	0.764873
ABL1	1.03 (0.92-1.17)	0.586836	0.790482
ABO	0.94 (0.89-1.01)	0.0757242	0.256128
ABRAXAS2	1.07 (0.94-1.23)	0.315348	0.584335
ACAA1	1.19 (1.08-1.31)	0.000596526	0.00857763
ACADM	1.09 (0.97-1.23)	0.136268	0.364923
ACADSB	1.11 (1.01-1.23)	0.0333054	0.153223
ACAN	0.97 (0.73-1.29)	0.844344	0.929702
ACE	1.43 (1.01-2.01)	0.0436144	0.180839
ACE2	1.35 (1.18-1.54)	1.50716e-05	0.000543134
ACHE	1.09 (0.83-1.42)	0.544893	0.769252
ACOT13	1.04 (0.96-1.13)	0.304101	0.574172
ACOX1	1.08 (0.91-1.28)	0.401582	0.658179
ACP1	1.12 (0.92-1.37)	0.256071	0.524507
ACP5	1.42 (1.12-1.81)	0.00410963	0.036685
ACP6	1.00 (0.88-1.13)	0.95294	0.979549
ACRBP	1.06 (0.84-1.33)	0.644926	0.833719
ACRV1	1.07 (0.99-1.15)	0.0961984	0.295923
ACSL1	1.14 (0.90-1.44)	0.280882	0.546232
ACTA2	1.17 (0.98-1.39)	0.0804684	0.265049
ACTN2	1.10 (0.95-1.27)	0.208787	0.466863
ACTN4	1.18 (0.92-1.51)	0.189773	0.442098
ACVRL1	1.67 (1.22-2.29)	0.00137109	0.0159885
ACY1	1.38 (1.23-1.54)	4.71092e-08	6.54818e-06
ACY3	1.23 (1.05-1.44)	0.00874017	0.06363
ACYP1	1.04 (0.91-1.19)	0.572943	0.783586
ADA	1.34 (1.07-1.68)	0.0098664	0.0688996
ADA2	1.43 (1.18-1.73)	0.000216332	0.00415442
ADAM12	1.46 (1.22-1.76)	5.36522e-05	0.00152049
ADAM15	1.29 (0.98-1.71)	0.0714314	0.248224
ADAM22	0.76 (0.60-0.97)	0.0256817	0.129697
ADAM23	1.09 (0.85-1.39)	0.506961	0.740178
ADAM8	1.36 (1.01-1.82)	0.0423039	0.177613
ADAM9	1.57 (1.18-2.09)	0.00178087	0.0195427
ADAMTS1	1.16 (0.88-1.53)	0.29463	0.565195
ADAMTS13	0.88 (0.61-1.26)	0.485239	0.725323
ADAMTS15	1.26 (1.05-1.52)	0.0142949	0.0865702
ADAMTS16	0.92 (0.71-1.21)	0.568045	0.782897
ADAMTS4	1.37 (1.08-1.74)	0.00940774	0.0670149
ADAMTS8	0.87 (0.72-1.05)	0.144837	0.376357
ADAMTSL2	1.89 (1.49-2.38)	9.4532e-08	1.10376e-05
ADAMTSL4	1.38 (0.95-2.02)	0.0944585	0.294263
ADAMTSL5	0.90 (0.71-1.14)	0.378359	0.642481
ADCYAP1R1	0.93 (0.71-1.22)	0.613578	0.806223
ADD1	0.98 (0.86-1.11)	0.702685	0.857868
ADGRB3	0.68 (0.53-0.89)	0.0040821	0.036685
ADGRD1	1.44 (1.17-1.77)	0.00064053	0.00907625
ADGRE1	1.23 (1.05-1.45)	0.0109298	0.0734049
ADGRE2	1.29 (0.97-1.71)	0.0841541	0.271732
ADGRE5	1.38 (1.07-1.78)	0.0142939	0.0865702
ADGRF5	1.58 (1.16-2.17)	0.0042941	0.0374959
ADGRG1	1.22 (1.11-1.35)	3.0184e-05	0.000947388
ADGRG2	0.69 (0.52-0.91)	0.00877367	0.06363
ADGRV1	1.00 (0.87-1.14)	0.955512	0.981746
ADH1B	1.15 (1.03-1.28)	0.0137666	0.0847781
ADH4	1.18 (1.08-1.29)	0.000326047	0.00556568
ADIPOQ	0.98 (0.88-1.10)	0.732566	0.877779
ADM	1.88 (1.44-2.46)	4.41496e-06	0.000213755
ADRA2A	0.96 (0.84-1.10)	0.522978	0.752006
AFAP1	0.95 (0.85-1.07)	0.412436	0.667333
AFM	2.06 (1.34-3.17)	0.00103491	0.0130775
AFP	1.02 (0.90-1.15)	0.805131	0.911879
AGBL2	1.01 (0.91-1.12)	0.853344	0.934028
AGER	0.77 (0.63-0.94)	0.0100836	0.0700808
AGR2	1.04 (0.96-1.14)	0.349046	0.61712
AGR3	1.14 (1.00-1.31)	0.057857	0.218197
AGRN	1.48 (1.17-1.86)	0.000957191	0.012363
AGRP	1.16 (0.99-1.36)	0.0725845	0.249621
AGT	0.56 (0.35-0.89)	0.0139663	0.0852881
AGXT	1.13 (1.02-1.25)	0.0195011	0.107606
AHCY	1.15 (1.02-1.31)	0.0250023	0.126925
AHNAK	1.30 (1.00-1.70)	0.0537708	0.205441
AHNAK2	1.16 (0.86-1.57)	0.321194	0.588923
AHSA1	1.03 (0.90-1.18)	0.654316	0.837362
AHSG	1.09 (0.78-1.53)	0.610519	0.804199
AHSP	1.12 (1.02-1.23)	0.0163494	0.0948486
AIDA	0.91 (0.81-1.03)	0.125603	0.348844
AIF1	1.02 (0.87-1.20)	0.808246	0.912655
AIF1L	1.02 (0.86-1.19)	0.854181	0.934028
AIFM1	1.12 (1.03-1.21)	0.00479983	0.0409669
AK1	1.11 (0.97-1.26)	0.122648	0.343539
AK2	1.01 (0.93-1.10)	0.787943	0.906395
AKAP12	0.86 (0.53-1.38)	0.520213	0.749507
AKR1B1	0.99 (0.89-1.11)	0.911802	0.958699
AKR1B10	1.25 (1.10-1.43)	0.000823569	0.0109772
AKR1C4	0.91 (0.76-1.09)	0.296511	0.56718
AKR7L	1.28 (1.15-1.43)	9.42384e-06	0.000398669
AKT1S1	1.02 (0.90-1.17)	0.707511	0.860869
AKT2	1.02 (0.95-1.10)	0.553585	0.775132
AKT3	1.00 (0.86-1.17)	0.965207	0.986498
ALCAM	1.43 (0.95-2.15)	0.0857132	0.27464
ALDH1A1	1.23 (1.07-1.41)	0.00417734	0.0368388
ALDH2	1.14 (0.98-1.32)	0.101247	0.305169
ALDH3A1	1.35 (1.23-1.48)	2.10753e-10	7.68986e-08
ALDH5A1	1.22 (1.02-1.46)	0.0339326	0.154065
ALMS1	0.82 (0.65-1.03)	0.0869694	0.277447
ALPI	1.04 (0.97-1.13)	0.258433	0.526793
ALPP	1.13 (1.06-1.21)	8.37598e-05	0.00214469
AMBN	0.63 (0.44-0.92)	0.0157479	0.0923056
AMBP	2.00 (1.35-2.98)	0.000590141	0.00852783
AMDHD2	1.32 (0.92-1.88)	0.129601	0.356066
AMFR	1.16 (1.02-1.31)	0.0202757	0.110833
AMIGO1	0.99 (0.82-1.20)	0.93612	0.967954
AMIGO2	1.26 (0.86-1.84)	0.228911	0.492767
AMN	1.07 (0.89-1.28)	0.484041	0.724945
AMOT	1.00 (0.81-1.24)	0.963591	0.985536
AMOTL2	1.04 (0.87-1.25)	0.667497	0.844989
AMPD3	1.03 (0.91-1.16)	0.687458	0.853548
AMY1A_AMY1B_AMY1C	0.86 (0.71-1.05)	0.133798	0.360625
AMY2A	0.87 (0.73-1.05)	0.147758	0.379672
AMY2B	0.85 (0.71-1.03)	0.0905776	0.286143
ANG	1.25 (0.99-1.58)	0.059634	0.22203
ANGPT1	1.10 (0.99-1.21)	0.0794426	0.263375
ANGPT2	1.32 (1.07-1.63)	0.00958349	0.0677342
ANGPTL1	1.06 (0.79-1.42)	0.682593	0.851491
ANGPTL2	1.40 (1.15-1.71)	0.000830096	0.0110139
ANGPTL3	1.15 (0.92-1.44)	0.209459	0.467439
ANGPTL4	1.21 (1.01-1.45)	0.0425131	0.178043
ANGPTL7	1.13 (0.91-1.42)	0.274574	0.542274
ANK2	1.14 (1.01-1.28)	0.0330289	0.152549
ANKMY2	1.02 (0.91-1.15)	0.679285	0.850636
ANKRA2	1.03 (0.87-1.22)	0.760654	0.893141
ANKRD54	1.05 (0.91-1.22)	0.473043	0.715589
ANP32C	1.06 (0.85-1.32)	0.604796	0.80209
ANPEP	1.69 (1.27-2.24)	0.000304394	0.00528885
ANXA1	0.96 (0.78-1.18)	0.694518	0.855907
ANXA10	1.12 (1.02-1.24)	0.0222421	0.117193
ANXA11	1.06 (0.93-1.21)	0.360767	0.624835
ANXA2	1.15 (1.02-1.30)	0.0243384	0.124638
ANXA3	1.03 (0.92-1.16)	0.60451	0.802075
ANXA4	1.05 (0.93-1.18)	0.424837	0.676407
ANXA5	1.34 (1.00-1.78)	0.0463206	0.187531
AOC1	0.93 (0.78-1.09)	0.364363	0.627187
AOC3	1.53 (1.16-2.00)	0.00231266	0.0239183
AP1G2	1.07 (0.96-1.20)	0.206459	0.464747
AP2B1	1.17 (0.98-1.40)	0.0897972	0.284023
AP3B1	1.09 (0.97-1.22)	0.145205	0.376357
AP3S2	1.13 (0.94-1.36)	0.191975	0.445545
APBB1IP	1.20 (1.02-1.42)	0.0327072	0.151303
APCS	1.18 (0.94-1.49)	0.154236	0.388822
APEX1	1.16 (1.01-1.33)	0.0326927	0.151303
APLP1	0.75 (0.63-0.89)	0.000706219	0.00981644
APOA1	1.07 (0.78-1.46)	0.684697	0.85229
APOA2	0.99 (0.82-1.18)	0.870532	0.94031
APOA4	1.02 (0.79-1.32)	0.877549	0.943192
APOB	0.99 (0.66-1.49)	0.975114	0.989694
APOBR	0.94 (0.75-1.16)	0.547577	0.771879
APOC1	1.01 (0.80-1.28)	0.934714	0.967475
APOD	0.96 (0.77-1.20)	0.700435	0.856543
APOE	1.02 (0.90-1.15)	0.764749	0.894315
APOF	0.89 (0.68-1.17)	0.418722	0.671565
APOH	1.32 (1.05-1.64)	0.0150871	0.0895104
APOL1	0.95 (0.81-1.10)	0.471604	0.715589
APOM	0.85 (0.63-1.15)	0.29198	0.562197
APP	1.18 (1.04-1.34)	0.0107804	0.0733518
APPL2	1.01 (0.93-1.10)	0.798262	0.911545
APRT	1.05 (0.88-1.25)	0.578846	0.787349
ARAF	1.04 (0.91-1.19)	0.526348	0.754251
AREG	1.39 (1.17-1.64)	0.000129245	0.00294739
ARF6	1.03 (0.95-1.13)	0.450674	0.701609
ARFIP1	1.05 (0.92-1.19)	0.506863	0.740178
ARG1	0.94 (0.80-1.10)	0.440643	0.692643
ARG2	1.00 (0.81-1.24)	0.997974	0.999687
ARHGAP1	1.02 (0.84-1.22)	0.860401	0.935666
ARHGAP25	1.03 (0.89-1.18)	0.717392	0.868188
ARHGAP30	0.96 (0.76-1.22)	0.751016	0.886698
ARHGAP45	1.02 (0.91-1.14)	0.696807	0.856543
ARHGAP5	1.03 (0.92-1.16)	0.607683	0.803131
ARHGEF1	1.05 (0.95-1.16)	0.326004	0.593742
ARHGEF10	1.06 (0.96-1.17)	0.230393	0.49361
ARHGEF12	1.01 (0.93-1.09)	0.839904	0.927872
ARHGEF5	1.12 (1.00-1.26)	0.0489796	0.194038
ARID3A	1.08 (0.85-1.35)	0.534613	0.760495
ARID4B	1.08 (0.89-1.32)	0.415595	0.668727
ARL13B	1.02 (0.89-1.16)	0.812489	0.913581
ARL2BP	1.00 (0.79-1.26)	0.989358	0.996447
ARMCX2	1.02 (0.87-1.18)	0.838526	0.927846
ARNT	1.03 (0.81-1.30)	0.816244	0.914632
ARNTL	1.21 (1.04-1.40)	0.0132172	0.0826143
ARSA	1.18 (0.99-1.41)	0.0603347	0.223499
ARSB	1.25 (1.08-1.45)	0.00249291	0.0252667
ART3	0.79 (0.63-1.00)	0.0491613	0.194038
ART5	0.98 (0.84-1.14)	0.800995	0.911545
ARTN	1.11 (0.94-1.32)	0.222018	0.48581
ASAH1	1.23 (1.03-1.46)	0.0225124	0.117767
ASAH2	1.01 (0.86-1.18)	0.925447	0.96497
ASGR1	1.59 (1.23-2.05)	0.000412008	0.00653614
ASGR2	1.19 (0.84-1.68)	0.320173	0.588185
ASPN	1.11 (0.81-1.53)	0.510991	0.743287
ASPSCR1	1.08 (0.94-1.23)	0.278334	0.543137
ASRGL1	1.01 (0.93-1.11)	0.748913	0.886131
ASS1	1.17 (1.05-1.30)	0.00554736	0.045682
ATF2	1.03 (0.91-1.17)	0.622649	0.813724
ATF4	0.88 (0.66-1.17)	0.380408	0.64409
ATG16L1	1.09 (0.98-1.21)	0.123104	0.343539
ATG4A	1.09 (0.94-1.25)	0.24596	0.513118
ATOX1	1.07 (0.95-1.20)	0.273372	0.540633
ATP1B1	0.99 (0.81-1.20)	0.894476	0.951163
ATP1B2	1.02 (0.76-1.37)	0.90902	0.957917
ATP1B3	1.12 (0.89-1.39)	0.330007	0.597149
ATP1B4	1.00 (0.79-1.25)	0.968498	0.988192
ATP2B4	0.97 (0.83-1.13)	0.70129	0.856872
ATP5F1D	0.99 (0.82-1.19)	0.880162	0.943677
ATP5IF1	1.06 (0.98-1.14)	0.145658	0.376566
ATP5PO	1.19 (0.99-1.43)	0.0673212	0.23882
ATP6AP2	1.18 (0.97-1.42)	0.0913622	0.287711
ATP6V1D	0.97 (0.70-1.35)	0.859487	0.935666
ATP6V1F	1.13 (0.99-1.28)	0.0616428	0.226779
ATP6V1G1	1.05 (0.93-1.19)	0.443063	0.694952
ATP6V1G2	1.05 (0.96-1.16)	0.270229	0.537701
ATRAID	1.24 (0.94-1.64)	0.124318	0.346263
ATRN	1.49 (0.88-2.54)	0.137478	0.366816
ATXN10	1.06 (0.94-1.20)	0.313261	0.581353
ATXN2	1.01 (0.93-1.10)	0.782614	0.903501
ATXN2L	1.00 (0.83-1.21)	0.98678	0.99496
ATXN3	1.05 (0.91-1.21)	0.486079	0.725323
AXIN1	1.03 (0.95-1.13)	0.472836	0.715589
AXL	1.24 (0.91-1.68)	0.176424	0.422839
AZI2	1.04 (0.89-1.22)	0.605126	0.802163
AZU1	0.98 (0.88-1.10)	0.754667	0.888255
B2M	1.34 (1.11-1.63)	0.00259378	0.0261077
B3GAT3	0.99 (0.62-1.56)	0.951042	0.97853
B3GNT7	1.45 (1.13-1.86)	0.0030648	0.0299202
B4GALT1	1.26 (0.93-1.72)	0.14057	0.371335
B4GAT1	0.85 (0.61-1.18)	0.331579	0.598715
BABAM1	1.06 (0.77-1.45)	0.740125	0.881462
BACH1	1.09 (0.97-1.22)	0.160891	0.400485
BAG3	1.16 (0.94-1.44)	0.17223	0.417558
BAG4	1.25 (1.04-1.48)	0.0142088	0.0864071
BAG6	1.16 (0.92-1.47)	0.204398	0.461795
BAIAP2	1.20 (1.06-1.35)	0.0049869	0.0421311
BAMBI	1.10 (0.82-1.48)	0.503855	0.737589
BANK1	1.02 (0.94-1.11)	0.593627	0.795591
BAP18	1.16 (1.04-1.30)	0.00877445	0.06363
BATF	0.95 (0.84-1.07)	0.394561	0.652166
BAX	1.06 (0.96-1.17)	0.228544	0.492767
BCAM	1.39 (0.98-1.95)	0.0618193	0.226982
BCAN	0.57 (0.46-0.72)	1.42769e-06	9.47143e-05
BCAT1	1.39 (1.07-1.82)	0.0154515	0.0913013
BCAT2	1.07 (0.91-1.26)	0.413888	0.668589
BCHE	1.23 (0.89-1.69)	0.218008	0.480276
BCL2	1.08 (0.92-1.27)	0.346485	0.614453
BCL2L1	1.06 (0.97-1.16)	0.2098	0.467844
BCL2L11	1.30 (1.06-1.60)	0.0125401	0.0804498
BCL2L15	1.00 (0.85-1.17)	0.987433	0.995275
BCL7A	0.97 (0.83-1.13)	0.70678	0.860869
BCL7B	1.12 (0.93-1.34)	0.223206	0.487314
BCR	1.05 (0.96-1.16)	0.277193	0.543038
BDNF	1.12 (1.00-1.25)	0.0444221	0.181863
BECN1	1.10 (0.95-1.28)	0.189642	0.442098
BEX3	0.93 (0.75-1.15)	0.491734	0.730838
BGLAP	1.05 (0.95-1.16)	0.353649	0.620747
BGN	0.96 (0.89-1.03)	0.233247	0.496607
BHLHE40	1.12 (0.99-1.26)	0.0729785	0.250029
BHMT2	1.27 (0.88-1.82)	0.198375	0.453805
BID	1.07 (0.94-1.21)	0.317341	0.585937
BIN2	1.04 (0.94-1.14)	0.463184	0.709512
BIRC2	1.03 (0.90-1.18)	0.669425	0.844989
BLMH	1.39 (1.07-1.79)	0.0119047	0.0776275
BLNK	1.02 (0.80-1.31)	0.868886	0.93971
BLOC1S2	1.04 (0.92-1.17)	0.538865	0.76468
BLOC1S3	1.14 (0.92-1.41)	0.235616	0.500259
BLVRB	1.07 (0.95-1.21)	0.264336	0.534465
BMP10	0.89 (0.65-1.21)	0.44339	0.695088
BMP4	0.89 (0.73-1.07)	0.220948	0.484195
BMP6	1.06 (0.86-1.31)	0.578395	0.787103
BMPER	1.36 (0.92-2.01)	0.125414	0.348651
BNIP2	1.06 (0.81-1.39)	0.656065	0.837841
BNIP3L	1.14 (0.93-1.40)	0.192373	0.445664
BOC	0.88 (0.61-1.26)	0.482467	0.723701
BOLA1	1.10 (0.93-1.29)	0.2716	0.538967
BOLA2_BOLA2B	1.06 (0.90-1.25)	0.481905	0.72323
BPIFA2	0.90 (0.83-0.99)	0.0224293	0.117684
BPIFB1	1.15 (1.01-1.30)	0.0311686	0.147219
BPIFB2	1.16 (1.03-1.31)	0.0148932	0.0889023
BRAP	1.02 (0.94-1.11)	0.694165	0.855907
BRD1	1.00 (0.74-1.36)	0.975912	0.989814
BRD2	1.05 (0.80-1.36)	0.742451	0.882776
BRD3	0.89 (0.72-1.11)	0.29712	0.567492
BRDT	1.13 (0.88-1.45)	0.347565	0.615993
BRK1	1.13 (0.93-1.37)	0.208262	0.466194
BRME1	1.03 (0.83-1.29)	0.761931	0.894103
BRSK2	1.12 (0.89-1.40)	0.349813	0.617729
BSG	1.88 (1.24-2.87)	0.00321635	0.0306815
BSND	1.05 (0.80-1.37)	0.738857	0.881462
BST1	1.05 (0.87-1.27)	0.5982	0.797691
BST2	1.40 (1.23-1.59)	4.39337e-07	3.88902e-05
BTC	1.03 (0.92-1.16)	0.595801	0.796799
BTD	1.03 (0.67-1.59)	0.890005	0.947802
BTLA	1.00 (0.90-1.11)	0.992554	0.997657
BTN1A1	0.88 (0.68-1.13)	0.299999	0.570487
BTN2A1	1.21 (0.87-1.67)	0.253652	0.52215
BTN3A2	1.36 (1.09-1.70)	0.0068226	0.0522623
BTNL10	1.05 (0.84-1.32)	0.656937	0.837841
C19ORF12	1.25 (1.12-1.39)	6.91161e-05	0.00185092
C1GALT1C1	1.21 (0.92-1.58)	0.164553	0.40466
C1QA	1.18 (0.82-1.70)	0.38344	0.645777
C1QBP	1.10 (0.98-1.23)	0.115479	0.332102
C1QL2	0.97 (0.78-1.19)	0.752191	0.886698
C1QTNF1	1.42 (1.18-1.70)	0.000175382	0.00368303
C1QTNF5	1.13 (0.88-1.45)	0.353533	0.620747
C1QTNF6	1.13 (0.85-1.48)	0.398733	0.655012
C1QTNF9	0.93 (0.77-1.12)	0.46172	0.709512
C1R	1.60 (1.11-2.30)	0.012226	0.078955
C1RL	1.67 (1.06-2.64)	0.0267648	0.133778
C1S	1.59 (1.05-2.40)	0.0299721	0.144133
C2	1.53 (1.02-2.28)	0.0382805	0.166625
C2CD2L	1.24 (1.03-1.48)	0.0209998	0.112889
C2ORF69	1.02 (0.87-1.20)	0.775926	0.899776
C3	1.15 (0.96-1.39)	0.130581	0.356898
C4BPB	0.82 (0.66-1.01)	0.0670621	0.23882
C5	1.74 (1.00-3.02)	0.050716	0.199246
C7	1.39 (1.04-1.87)	0.0261161	0.131544
C7ORF50	1.29 (0.92-1.80)	0.136256	0.364923
C8B	1.18 (0.88-1.59)	0.26895	0.537701
C9	1.03 (0.87-1.23)	0.697561	0.856543
C9ORF40	1.03 (0.92-1.15)	0.5958	0.796799
CA1	1.09 (0.95-1.25)	0.198866	0.454218
CA11	0.89 (0.66-1.21)	0.467776	0.712316
CA12	1.09 (0.84-1.42)	0.503565	0.737534
CA13	1.02 (0.94-1.11)	0.596353	0.796799
CA14	0.66 (0.53-0.83)	0.000242743	0.00447994
CA2	1.06 (0.95-1.20)	0.293085	0.563581
CA3	1.10 (0.96-1.25)	0.15883	0.39635
CA4	0.96 (0.67-1.36)	0.798748	0.911545
CA5A	1.12 (1.02-1.22)	0.0128664	0.0816458
CA6	0.94 (0.83-1.07)	0.366829	0.629866
CA7	1.08 (0.83-1.40)	0.569326	0.782897
CA8	1.03 (0.73-1.46)	0.856426	0.93452
CA9	1.06 (0.89-1.27)	0.501253	0.736736
CABP2	1.01 (0.88-1.17)	0.854352	0.934028
CACNA1C	0.95 (0.71-1.28)	0.759058	0.891985
CACNA1H	0.84 (0.69-1.02)	0.0735391	0.251359
CACNB1	1.04 (0.89-1.21)	0.637294	0.826416
CACNB3	1.10 (0.99-1.23)	0.068599	0.240963
CACYBP	1.03 (0.94-1.12)	0.58045	0.787696
CADPS	1.17 (0.96-1.42)	0.112483	0.326055
CALB1	1.01 (0.83-1.23)	0.913761	0.959603
CALB2	1.12 (0.85-1.48)	0.423672	0.675422
CALCA	1.08 (0.97-1.21)	0.16124	0.400561
CALCB	0.98 (0.77-1.24)	0.86869	0.93971
CALCOCO1	0.99 (0.92-1.08)	0.898084	0.95264
CALCOCO2	1.06 (0.95-1.20)	0.30126	0.571601
CALY	0.92 (0.71-1.20)	0.557196	0.775681
CAMKK1	1.07 (0.88-1.29)	0.513001	0.744259
CAMLG	1.03 (0.87-1.22)	0.707492	0.860869
CAMSAP1	1.01 (0.93-1.10)	0.802383	0.911545
CANT1	1.89 (1.24-2.87)	0.00300339	0.0294192
CAPG	1.12 (0.98-1.29)	0.0973574	0.297889
CAPN3	1.00 (0.79-1.27)	0.993897	0.997657
CAPS	1.10 (1.02-1.20)	0.017206	0.0976278
CARHSP1	1.03 (0.88-1.21)	0.698474	0.856543
CASC3	1.08 (0.87-1.34)	0.477569	0.71894
CASP1	1.02 (0.91-1.16)	0.698962	0.856543
CASP10	1.01 (0.90-1.14)	0.818713	0.91537
CASP2	1.04 (0.92-1.18)	0.550591	0.774555
CASP3	1.03 (0.94-1.14)	0.527508	0.755171
CASP4	1.00 (0.95-1.06)	0.959377	0.983294
CASP7	1.05 (0.95-1.17)	0.339209	0.606339
CASP8	1.05 (0.92-1.20)	0.503133	0.737534
CASP9	1.07 (0.92-1.24)	0.384131	0.645777
CASQ2	0.98 (0.81-1.19)	0.854283	0.934028
CAT	1.05 (0.89-1.23)	0.564047	0.78105
CBLIF	1.06 (0.94-1.19)	0.345472	0.613776
CBLN1	1.05 (0.96-1.15)	0.32611	0.593742
CBLN4	0.92 (0.70-1.20)	0.519603	0.749368
CBS	1.22 (1.03-1.44)	0.0189267	0.104833
CBX2	0.98 (0.77-1.24)	0.847718	0.93131
CC2D1A	1.05 (0.94-1.17)	0.4102	0.66573
CCAR2	1.04 (0.89-1.22)	0.629043	0.819356
CCDC134	1.09 (0.91-1.31)	0.337457	0.604318
CCDC28A	0.75 (0.54-1.03)	0.0746235	0.253581
CCDC50	1.02 (0.91-1.15)	0.763492	0.894315
CCDC80	1.29 (1.04-1.60)	0.0211977	0.113363
CCER2	0.94 (0.81-1.09)	0.41704	0.669604
CCL11	1.23 (0.99-1.51)	0.0565244	0.213936
CCL13	1.27 (1.13-1.42)	8.29848e-05	0.00214365
CCL14	1.17 (0.96-1.43)	0.128693	0.354393
CCL15	1.03 (0.85-1.24)	0.776169	0.899776
CCL16	1.18 (1.01-1.38)	0.0317011	0.14782
CCL17	1.25 (1.14-1.37)	1.18745e-06	8.06087e-05
CCL18	1.25 (1.13-1.37)	5.21828e-06	0.000238003
CCL19	1.07 (1.00-1.13)	0.0480261	0.192039
CCL2	1.18 (1.02-1.38)	0.0315203	0.147685
CCL20	1.15 (1.06-1.25)	0.00108619	0.0135495
CCL21	1.28 (1.07-1.53)	0.00662784	0.0513174
CCL22	1.65 (1.43-1.89)	1.26138e-12	9.20492e-10
CCL23	1.29 (1.06-1.56)	0.0119141	0.0776275
CCL24	1.06 (0.96-1.17)	0.260466	0.52872
CCL25	1.17 (0.99-1.39)	0.0583437	0.219214
CCL26	1.11 (1.02-1.21)	0.016142	0.094237
CCL27	1.20 (1.05-1.38)	0.00765736	0.0576078
CCL28	1.13 (0.98-1.30)	0.0973214	0.297889
CCL3	1.13 (1.01-1.25)	0.0304376	0.144904
CCL4	1.10 (0.98-1.24)	0.0914311	0.287711
CCL5	1.15 (1.06-1.25)	0.000805675	0.0108837
CCL7	1.22 (1.08-1.38)	0.00122459	0.014771
CCL8	1.21 (1.05-1.39)	0.00714245	0.0542938
CCN1	1.24 (1.10-1.38)	0.000271898	0.00481012
CCN2	1.20 (1.04-1.38)	0.0150703	0.0895104
CCN3	1.09 (0.86-1.38)	0.484992	0.725323
CCN4	1.22 (1.00-1.49)	0.0492362	0.194038
CCN5	1.32 (1.09-1.59)	0.00479458	0.0409669
CCND2	0.92 (0.72-1.18)	0.50237	0.737292
CCNE1	0.98 (0.88-1.08)	0.656606	0.837841
CCS	1.08 (0.91-1.29)	0.382864	0.645627
CCT5	1.11 (0.93-1.33)	0.259044	0.527669
CD101	1.04 (0.84-1.29)	0.700312	0.856543
CD109	1.25 (0.97-1.62)	0.081834	0.267795
CD14	1.39 (1.14-1.70)	0.0013214	0.0155531
CD160	1.00 (0.83-1.20)	0.997271	0.999325
CD163	1.50 (1.25-1.79)	9.66609e-06	0.000403076
CD164	1.14 (0.84-1.53)	0.400241	0.65635
CD164L2	1.07 (0.83-1.38)	0.619228	0.811302
CD177	1.02 (0.96-1.10)	0.507709	0.740261
CD1C	0.65 (0.46-0.91)	0.0113339	0.0747035
CD2	1.04 (0.83-1.32)	0.719323	0.869324
CD200	0.79 (0.57-1.09)	0.15751	0.394316
CD200R1	1.15 (0.90-1.46)	0.257112	0.525198
CD207	1.14 (0.91-1.42)	0.258017	0.526311
CD209	0.82 (0.66-1.02)	0.0802593	0.265019
CD22	1.16 (0.96-1.41)	0.127774	0.353529
CD226	1.14 (0.92-1.43)	0.238135	0.502252
CD244	1.17 (0.86-1.60)	0.308713	0.57691
CD248	0.84 (0.68-1.05)	0.130361	0.356846
CD27	1.29 (1.05-1.58)	0.0167324	0.0962349
CD274	1.35 (1.07-1.70)	0.0106603	0.0728457
CD276	1.11 (0.88-1.41)	0.392602	0.650769
CD28	1.11 (0.87-1.40)	0.399459	0.655436
CD2AP	1.08 (0.95-1.23)	0.239417	0.5035
CD300A	1.05 (0.78-1.42)	0.740293	0.881462
CD300C	1.30 (1.02-1.65)	0.0305668	0.144909
CD300E	1.48 (1.22-1.79)	4.98047e-05	0.0014394
CD300LF	1.16 (1.01-1.34)	0.0349777	0.156355
CD300LG	0.94 (0.75-1.17)	0.582193	0.787764
CD302	1.37 (1.05-1.78)	0.0187216	0.104092
CD33	1.06 (0.95-1.18)	0.329301	0.597149
CD34	0.81 (0.57-1.16)	0.247878	0.514391
CD36	1.33 (1.10-1.62)	0.00383702	0.0352203
CD38	1.21 (0.97-1.51)	0.0956585	0.295905
CD3D	0.98 (0.74-1.29)	0.881757	0.943677
CD3E	1.06 (0.82-1.36)	0.672905	0.845968
CD3G	1.01 (0.91-1.12)	0.863942	0.936793
CD4	1.31 (1.03-1.67)	0.0282647	0.139131
CD40	1.20 (1.02-1.42)	0.0265456	0.13291
CD40LG	1.14 (1.03-1.27)	0.0155842	0.0917142
CD46	1.34 (1.00-1.79)	0.0461664	0.187166
CD48	1.24 (0.93-1.65)	0.144574	0.376357
CD5	1.15 (0.90-1.47)	0.269836	0.537701
CD55	1.23 (0.89-1.70)	0.200298	0.456627
CD58	1.38 (0.85-2.24)	0.195083	0.449233
CD59	1.54 (1.09-2.17)	0.0146242	0.0876552
CD5L	1.13 (0.93-1.37)	0.220854	0.484195
CD6	1.14 (0.98-1.34)	0.0884534	0.280647
CD63	1.22 (1.03-1.44)	0.0185161	0.103343
CD69	1.09 (0.99-1.20)	0.0813575	0.266834
CD7	0.90 (0.72-1.13)	0.359713	0.624086
CD70	1.12 (0.92-1.36)	0.244702	0.511663
CD72	1.12 (0.91-1.39)	0.289272	0.558455
CD74	1.87 (1.50-2.32)	2.23287e-08	3.62096e-06
CD79B	1.13 (0.93-1.37)	0.219948	0.483403
CD80	1.70 (1.33-2.17)	2.68085e-05	0.000872413
CD82	1.26 (1.05-1.51)	0.0126424	0.0809277
CD83	1.70 (1.36-2.14)	4.46695e-06	0.000213755
CD84	1.02 (0.78-1.34)	0.870729	0.94031
CD86	1.29 (0.94-1.75)	0.110987	0.32462
CD8A	1.21 (1.02-1.43)	0.0253621	0.128305
CD93	1.20 (0.90-1.58)	0.212006	0.471681
CD99	1.48 (1.01-2.17)	0.0423497	0.177613
CD99L2	1.91 (1.37-2.67)	0.000152653	0.00325512
CDA	1.02 (0.85-1.22)	0.83967	0.927872
CDAN1	1.27 (0.90-1.80)	0.174408	0.419714
CDC123	0.98 (0.84-1.14)	0.802151	0.911545
CDC25A	0.96 (0.75-1.21)	0.716198	0.868003
CDC26	1.03 (0.90-1.17)	0.69376	0.855907
CDC27	1.02 (0.89-1.18)	0.773932	0.89861
CDC37	1.04 (0.94-1.15)	0.438685	0.691488
CDC42BPB	1.02 (0.94-1.11)	0.628727	0.81931
CDCP1	1.52 (1.33-1.73)	6.1371e-10	1.62856e-07
CDH1	1.44 (1.21-1.71)	3.41596e-05	0.0010496
CDH15	1.13 (1.00-1.27)	0.0450959	0.183848
CDH17	1.09 (0.97-1.23)	0.15425	0.388822
CDH2	1.61 (1.30-1.99)	1.25454e-05	0.000469489
CDH22	0.81 (0.57-1.14)	0.228866	0.492767
CDH23	0.84 (0.59-1.19)	0.325239	0.592987
CDH3	1.13 (0.89-1.44)	0.306294	0.575462
CDH4	1.16 (0.96-1.39)	0.116743	0.33409
CDH5	1.18 (0.89-1.56)	0.246215	0.513118
CDH6	1.00 (0.80-1.25)	0.976369	0.989934
CDHR1	0.98 (0.80-1.20)	0.835119	0.925128
CDHR2	1.17 (1.07-1.28)	0.00100752	0.012899
CDHR5	1.07 (0.87-1.33)	0.510001	0.742861
CDK1	0.98 (0.75-1.27)	0.863793	0.936793
CDK5RAP3	1.15 (0.99-1.32)	0.064344	0.233027
CDKL5	1.05 (0.88-1.25)	0.584755	0.78877
CDKN1A	1.06 (0.98-1.14)	0.161698	0.401358
CDKN2D	1.04 (0.95-1.14)	0.415004	0.668727
CDNF	1.02 (0.79-1.34)	0.855487	0.93452
CDON	1.48 (1.08-2.03)	0.0159444	0.09327
CDSN	1.17 (0.96-1.43)	0.110709	0.324164
CEACAM1	2.31 (1.57-3.41)	2.45095e-05	0.000822334
CEACAM16	0.89 (0.80-0.99)	0.0362951	0.161649
CEACAM18	1.03 (0.90-1.17)	0.674206	0.845968
CEACAM19	1.28 (1.02-1.60)	0.0347078	0.155625
CEACAM20	1.15 (0.94-1.40)	0.164334	0.404462
CEACAM21	1.11 (1.00-1.22)	0.0400144	0.171768
CEACAM3	1.06 (0.89-1.27)	0.523297	0.752095
CEACAM5	1.25 (1.11-1.42)	0.000383724	0.00632819
CEACAM6	1.36 (1.13-1.64)	0.0012896	0.0152403
CEACAM8	1.02 (0.86-1.21)	0.79639	0.910918
CEBPA	1.09 (0.87-1.37)	0.469313	0.713052
CEBPB	1.02 (0.81-1.29)	0.878696	0.943192
CELA2A	0.99 (0.85-1.15)	0.910255	0.958315
CELA3A	1.06 (0.91-1.22)	0.463967	0.709512
CELSR2	0.95 (0.68-1.31)	0.741307	0.882135
CEMIP2	1.21 (0.95-1.54)	0.119678	0.339664
CEND1	0.84 (0.69-1.01)	0.0616865	0.226779
CENPF	1.01 (0.86-1.19)	0.868146	0.93971
CENPJ	1.09 (0.96-1.23)	0.175738	0.421859
CEP112	0.97 (0.79-1.21)	0.802872	0.911545
CEP152	0.98 (0.79-1.23)	0.89372	0.951163
CEP164	1.09 (0.96-1.23)	0.188774	0.440478
CEP170	1.03 (0.92-1.16)	0.589985	0.792265
CEP20	1.11 (0.99-1.24)	0.0805408	0.265049
CEP290	1.00 (0.84-1.20)	0.972549	0.988962
CEP350	1.18 (0.93-1.50)	0.171726	0.417524
CEP43	1.12 (0.99-1.27)	0.0791434	0.263375
CEP85	1.03 (0.90-1.18)	0.649784	0.836363
CERT	1.11 (0.96-1.27)	0.15881	0.39635
CES1	1.23 (1.12-1.34)	6.50893e-06	0.000279405
CES2	1.31 (1.14-1.50)	0.000136399	0.0030293
CES3	1.04 (0.93-1.17)	0.482901	0.72398
CETN2	1.08 (0.96-1.23)	0.201234	0.457475
CETN3	1.10 (0.98-1.24)	0.100922	0.30496
CFB	1.57 (1.21-2.03)	0.000691131	0.00965268
CFC1	0.96 (0.79-1.16)	0.651352	0.836363
CFD	1.50 (1.00-2.24)	0.0496089	0.19516
CFH	1.78 (1.25-2.53)	0.00127925	0.0152403
CFHR2	1.01 (0.86-1.19)	0.883148	0.943677
CFHR4	1.02 (0.90-1.16)	0.764626	0.894315
CFHR5	1.20 (0.96-1.50)	0.11304	0.327208
CFI	2.09 (1.39-3.14)	0.000371711	0.00616492
CFP	0.96 (0.65-1.42)	0.846682	0.931223
CGA	1.03 (0.96-1.11)	0.426037	0.676874
CGB3_CGB5_CGB8	0.91 (0.73-1.13)	0.384281	0.645777
CGN	1.05 (0.83-1.31)	0.694459	0.855907
CGREF1	1.29 (1.05-1.57)	0.0130889	0.082311
CHAC2	1.17 (1.02-1.34)	0.0295707	0.143384
CHAD	0.89 (0.75-1.07)	0.214415	0.474486
CHCHD10	1.62 (1.34-1.95)	5.29572e-07	4.54653e-05
CHCHD6	1.40 (1.07-1.84)	0.0137961	0.0847807
CHEK2	1.00 (0.76-1.31)	0.989141	0.996447
CHGA	1.08 (0.98-1.19)	0.129667	0.356066
CHGB	0.82 (0.67-1.01)	0.0587827	0.220483
CHI3L1	1.34 (1.22-1.47)	7.03629e-10	1.71158e-07
CHIT1	0.99 (0.94-1.05)	0.779592	0.902101
CHL1	0.97 (0.73-1.28)	0.816105	0.914632
CHM	0.93 (0.80-1.09)	0.369651	0.633223
CHMP1A	1.02 (0.91-1.13)	0.779679	0.902101
CHMP6	1.13 (0.96-1.32)	0.138191	0.367711
CHP1	1.06 (0.95-1.20)	0.302005	0.572066
CHRDL1	1.31 (1.03-1.67)	0.0303527	0.144904
CHRDL2	1.00 (0.86-1.17)	0.991658	0.997657
CHRM1	1.21 (0.96-1.51)	0.104363	0.310852
CIAPIN1	1.05 (0.91-1.20)	0.512529	0.743945
CILP	1.15 (0.98-1.36)	0.0855267	0.27462
CINP	0.92 (0.73-1.15)	0.446871	0.697498
CIRBP	1.06 (0.97-1.17)	0.218979	0.481694
CIT	1.21 (1.01-1.45)	0.043305	0.180183
CKAP4	1.48 (1.10-1.98)	0.00941284	0.0670149
CKB	0.93 (0.81-1.07)	0.30265	0.572913
CKMT1A_CKMT1B	1.15 (1.01-1.32)	0.0346944	0.155625
CLASP1	0.92 (0.81-1.05)	0.226607	0.491067
CLC	1.10 (0.97-1.24)	0.137968	0.367454
CLEC10A	1.07 (0.85-1.36)	0.553635	0.775132
CLEC11A	1.11 (0.93-1.33)	0.249297	0.516463
CLEC12A	1.44 (0.91-2.29)	0.122005	0.343038
CLEC14A	1.27 (0.98-1.65)	0.0715833	0.248445
CLEC1A	1.12 (0.86-1.46)	0.393001	0.651061
CLEC1B	1.11 (1.02-1.21)	0.0190214	0.105158
CLEC2L	0.99 (0.83-1.19)	0.926953	0.96497
CLEC3B	0.68 (0.44-1.06)	0.0897535	0.284023
CLEC4A	0.75 (0.60-0.95)	0.0170912	0.0976278
CLEC4C	1.06 (0.88-1.27)	0.555327	0.775132
CLEC4D	1.14 (1.00-1.30)	0.0436111	0.180839
CLEC4G	0.97 (0.75-1.24)	0.779719	0.902101
CLEC4M	0.85 (0.70-1.02)	0.0822968	0.268707
CLEC5A	1.06 (0.80-1.40)	0.700105	0.856543
CLEC6A	1.28 (1.07-1.52)	0.00637168	0.0502674
CLEC7A	0.96 (0.84-1.10)	0.586579	0.790482
CLGN	1.35 (1.12-1.62)	0.00164939	0.0181681
CLIC5	1.22 (0.94-1.59)	0.136614	0.365007
CLINT1	1.03 (0.85-1.25)	0.752231	0.886698
CLIP2	1.01 (0.94-1.09)	0.784579	0.90414
CLMP	1.39 (0.99-1.96)	0.0606522	0.224106
CLNS1A	1.03 (0.79-1.35)	0.80979	0.912655
CLPP	1.05 (0.96-1.15)	0.260015	0.52854
CLPS	0.89 (0.79-1.01)	0.0729309	0.250029
CLSPN	1.07 (0.84-1.35)	0.605507	0.802303
CLSTN1	1.01 (0.85-1.19)	0.939787	0.970513
CLSTN2	1.06 (0.86-1.31)	0.608153	0.803131
CLSTN3	1.37 (1.03-1.81)	0.0277956	0.137751
CLTA	1.07 (0.89-1.29)	0.458147	0.707408
CLU	1.15 (0.89-1.47)	0.280464	0.545782
CLUL1	0.79 (0.66-0.95)	0.0102374	0.0706455
CMC1	1.06 (0.96-1.17)	0.23225	0.495932
CMIP	1.03 (0.92-1.15)	0.596286	0.796799
CNDP1	1.11 (0.91-1.34)	0.299586	0.570072
CNGB3	1.00 (0.84-1.19)	0.969218	0.988277
CNP	1.01 (0.90-1.14)	0.828834	0.922164
CNPY2	1.01 (0.88-1.17)	0.863745	0.936793
CNPY4	1.05 (0.94-1.17)	0.40712	0.66418
CNST	1.04 (0.96-1.12)	0.345306	0.613776
CNTF	1.16 (0.88-1.52)	0.290083	0.559651
CNTN1	0.68 (0.51-0.90)	0.00797928	0.0592659
CNTN2	1.09 (0.91-1.31)	0.333292	0.600913
CNTN3	1.37 (1.08-1.74)	0.008569	0.0631639
CNTN4	0.98 (0.69-1.39)	0.906725	0.956679
CNTN5	0.66 (0.53-0.82)	0.000189778	0.00385892
CNTNAP2	1.00 (0.82-1.23)	0.974267	0.989522
CNTNAP4	0.89 (0.80-0.99)	0.0289563	0.142056
COCH	1.23 (1.02-1.49)	0.0296925	0.143735
COL15A1	0.94 (0.68-1.31)	0.732889	0.877779
COL18A1	1.72 (1.22-2.43)	0.0021901	0.022996
COL1A1	1.35 (0.97-1.88)	0.079552	0.263375
COL24A1	1.19 (1.01-1.41)	0.0386613	0.167437
COL28A1	0.93 (0.82-1.05)	0.224662	0.489548
COL2A1	1.03 (0.92-1.15)	0.628632	0.81931
COL3A1	1.63 (1.12-2.39)	0.0108936	0.0734049
COL4A1	1.30 (1.05-1.59)	0.0136541	0.0845057
COL4A4	1.06 (0.88-1.27)	0.53298	0.760023
COL5A1	1.46 (1.19-1.81)	0.000397704	0.0064138
COL6A3	1.46 (1.17-1.83)	0.000858793	0.011292
COL9A1	1.23 (1.03-1.46)	0.0206353	0.111339
COL9A2	0.88 (0.70-1.10)	0.262559	0.531859
COLEC12	1.60 (1.20-2.14)	0.00140348	0.016257
COMMD1	1.03 (0.89-1.20)	0.654374	0.837362
COMMD9	0.97 (0.77-1.22)	0.770428	0.896833
COMP	1.29 (1.01-1.64)	0.0419056	0.177279
COMT	1.06 (0.96-1.17)	0.270074	0.537701
COPB2	1.12 (0.91-1.38)	0.298721	0.569467
COPE	1.05 (0.88-1.26)	0.582659	0.787764
COQ7	1.20 (0.99-1.45)	0.0642079	0.232823
CORO1A	1.04 (0.95-1.15)	0.391552	0.650769
CORO6	1.22 (0.97-1.53)	0.0822705	0.268707
COX5B	1.15 (1.02-1.29)	0.0229912	0.119628
COX6B1	1.40 (1.07-1.83)	0.013257	0.082686
CPA1	1.11 (0.96-1.27)	0.145882	0.376566
CPA2	1.06 (0.94-1.21)	0.336447	0.602879
CPA4	0.95 (0.77-1.18)	0.65875	0.838957
CPB1	1.16 (1.01-1.33)	0.0380027	0.166312
CPB2	0.99 (0.67-1.48)	0.970486	0.988778
CPE	0.99 (0.80-1.23)	0.920555	0.962393
CPLX2	0.86 (0.62-1.18)	0.339057	0.606339
CPM	1.77 (1.44-2.18)	9.09978e-08	1.10376e-05
CPOX	1.32 (0.95-1.84)	0.100239	0.304719
CPPED1	1.05 (0.93-1.19)	0.419714	0.672609
CPQ	1.16 (0.90-1.49)	0.246451	0.513118
CPTP	1.19 (0.96-1.47)	0.111912	0.325874
CPVL	1.23 (0.99-1.52)	0.059214	0.221317
CPXM1	1.18 (1.04-1.33)	0.00790956	0.0590486
CPXM2	1.32 (0.94-1.84)	0.109194	0.321465
CR1	1.15 (0.90-1.47)	0.275156	0.5424
CR2	1.04 (0.87-1.25)	0.67429	0.845968
CRACR2A	0.97 (0.88-1.07)	0.5506	0.774555
CRADD	1.04 (0.93-1.16)	0.517235	0.74743
CREB3	1.00 (0.85-1.19)	0.963958	0.985566
CREBZF	1.15 (0.81-1.62)	0.445987	0.696541
CREG1	1.66 (1.36-2.02)	4.39663e-07	3.88902e-05
CRELD1	1.25 (0.99-1.58)	0.0592149	0.221317
CRELD2	1.29 (1.10-1.51)	0.00185726	0.020079
CRH	0.95 (0.86-1.05)	0.359828	0.624086
CRHBP	1.54 (1.15-2.07)	0.00344395	0.0323244
CRHR1	1.07 (0.94-1.23)	0.318445	0.586461
CRIM1	1.60 (1.07-2.41)	0.0230981	0.119779
CRIP2	1.23 (1.00-1.52)	0.0479361	0.191942
CRISP2	0.92 (0.81-1.04)	0.177601	0.424585
CRISP3	0.74 (0.53-1.02)	0.0693819	0.243184
CRKL	1.04 (0.96-1.13)	0.352611	0.620043
CRLF1	1.29 (0.94-1.77)	0.119832	0.339664
CRNN	1.03 (0.91-1.17)	0.631927	0.821646
CRTAC1	0.93 (0.72-1.22)	0.608791	0.803131
CRTAM	1.21 (1.03-1.43)	0.0240302	0.123276
CRTAP	0.98 (0.81-1.18)	0.815192	0.914632
CRX	1.07 (0.99-1.15)	0.0798206	0.263869
CRYBB1	1.07 (0.93-1.22)	0.351403	0.618664
CRYBB2	1.09 (0.97-1.23)	0.147857	0.379672
CRYGD	1.07 (0.97-1.18)	0.158866	0.39635
CRYM	1.02 (0.90-1.15)	0.727747	0.874112
CRYZL1	1.03 (0.93-1.13)	0.619247	0.811302
CSDE1	0.98 (0.90-1.06)	0.578125	0.787102
CSF1	1.57 (1.17-2.11)	0.0027625	0.0274277
CSF1R	1.24 (1.00-1.55)	0.0520307	0.201697
CSF2	1.15 (0.90-1.47)	0.274051	0.541608
CSF2RA	1.09 (0.95-1.24)	0.235991	0.500259
CSF2RB	1.07 (0.86-1.33)	0.559553	0.777779
CSF3	1.22 (1.03-1.44)	0.0224483	0.117684
CSF3R	1.15 (0.85-1.56)	0.361831	0.624962
CSH1	0.98 (0.73-1.31)	0.871151	0.940418
CSNK1D	1.03 (0.89-1.19)	0.670144	0.844989
CSNK2A1	1.06 (0.87-1.30)	0.557363	0.775681
CSPG4	0.82 (0.64-1.07)	0.141992	0.373831
CSPG5	1.03 (0.85-1.24)	0.789453	0.906527
CSRP3	1.05 (0.96-1.16)	0.255366	0.523608
CST3	1.52 (1.16-1.99)	0.00241629	0.0246614
CST5	0.92 (0.79-1.08)	0.313042	0.581353
CST6	0.94 (0.79-1.12)	0.503377	0.737534
CST7	1.07 (0.99-1.16)	0.0932137	0.29163
CSTB	1.35 (1.12-1.64)	0.00190032	0.0204095
CTAG1A_CTAG1B	0.99 (0.82-1.20)	0.930764	0.96618
CTBS	1.56 (1.12-2.19)	0.00932377	0.0668961
CTF1	1.00 (0.91-1.11)	0.947826	0.976599
CTHRC1	1.60 (1.22-2.11)	0.000738815	0.0100776
CTLA4	1.01 (0.74-1.38)	0.960427	0.983735
CTNNA1	1.27 (1.02-1.57)	0.0301771	0.144642
CTRB1	1.05 (0.90-1.23)	0.525778	0.754175
CTRC	0.97 (0.85-1.11)	0.650489	0.836363
CTRL	0.87 (0.76-1.00)	0.0422157	0.177613
CTSB	0.98 (0.84-1.14)	0.773155	0.898423
CTSC	1.57 (1.29-1.90)	4.90535e-06	0.000227281
CTSD	1.75 (1.50-2.05)	3.89992e-12	2.27677e-09
CTSE	1.21 (1.01-1.44)	0.037615	0.165805
CTSF	1.10 (0.89-1.35)	0.386554	0.64662
CTSH	1.00 (0.89-1.12)	0.974896	0.989694
CTSL	1.71 (1.22-2.40)	0.0018163	0.0198568
CTSO	1.64 (1.27-2.12)	0.000152776	0.00325512
CTSS	1.31 (0.86-2.00)	0.204092	0.46146
CTSV	0.97 (0.80-1.18)	0.772003	0.89801
CTSZ	1.74 (1.35-2.24)	1.97846e-05	0.000687516
CUZD1	0.98 (0.76-1.26)	0.873652	0.942769
CWC15	1.06 (0.93-1.22)	0.385649	0.646122
CX3CL1	1.00 (0.77-1.30)	0.983248	0.993458
CXADR	1.25 (1.07-1.47)	0.00503105	0.0421311
CXCL1	1.01 (0.93-1.10)	0.814597	0.914632
CXCL10	1.22 (1.09-1.36)	0.000440319	0.00687322
CXCL11	1.17 (1.06-1.29)	0.00152244	0.0172919
CXCL12	1.25 (1.01-1.55)	0.0409057	0.174058
CXCL13	1.22 (1.09-1.36)	0.000559041	0.00828345
CXCL14	1.12 (0.99-1.26)	0.0708178	0.246679
CXCL16	1.20 (0.84-1.70)	0.311218	0.580106
CXCL17	1.42 (1.23-1.63)	9.36039e-07	6.66414e-05
CXCL3	1.03 (0.94-1.13)	0.464116	0.709512
CXCL5	1.03 (0.96-1.11)	0.370712	0.634295
CXCL6	1.14 (1.02-1.27)	0.0164092	0.0948486
CXCL8	1.18 (1.06-1.32)	0.00310423	0.0300467
CXCL9	1.21 (1.08-1.35)	0.000743222	0.0100905
CYB5A	0.97 (0.84-1.11)	0.612541	0.805618
CYB5R2	1.17 (1.00-1.37)	0.0518249	0.20131
CYP24A1	1.06 (0.96-1.17)	0.261848	0.530787
CYTH3	1.09 (0.97-1.23)	0.149597	0.383047
CYTL1	1.02 (0.71-1.47)	0.91024	0.958315
DAAM1	1.08 (0.96-1.20)	0.192642	0.445934
DAB2	1.06 (0.98-1.14)	0.131012	0.357071
DAG1	1.21 (1.02-1.44)	0.0313291	0.147262
DAND5	1.05 (0.89-1.24)	0.571639	0.783586
DAPK2	0.94 (0.79-1.12)	0.474117	0.715589
DAPP1	1.01 (0.94-1.09)	0.738244	0.881462
DARS1	1.01 (0.90-1.13)	0.884192	0.943677
DBH	0.99 (0.91-1.07)	0.765024	0.894315
DBI	1.08 (0.98-1.21)	0.133153	0.359884
DBN1	1.06 (0.89-1.27)	0.517731	0.747776
DBNL	1.03 (0.94-1.13)	0.495401	0.732236
DCBLD2	1.27 (1.00-1.61)	0.0472849	0.190117
DCC	0.72 (0.45-1.14)	0.159989	0.39881
DCDC2C	0.96 (0.82-1.12)	0.582511	0.787764
DCLRE1C	0.98 (0.72-1.32)	0.876276	0.943192
DCN	1.05 (0.72-1.53)	0.788764	0.906527
DCTD	1.02 (0.92-1.12)	0.714617	0.867707
DCTN1	1.03 (0.90-1.17)	0.690847	0.855545
DCTN2	0.96 (0.87-1.06)	0.410047	0.66573
DCTN6	1.04 (0.93-1.17)	0.485768	0.725323
DCTPP1	1.61 (1.24-2.11)	0.000444226	0.00689732
DCUN1D1	0.96 (0.84-1.08)	0.478479	0.719197
DCUN1D2	1.01 (0.90-1.13)	0.930305	0.96618
DCXR	1.23 (1.07-1.41)	0.00346751	0.0324413
DDA1	1.17 (0.95-1.46)	0.147182	0.379527
DDAH1	1.40 (1.18-1.67)	0.00011378	0.0027002
DDC	1.04 (0.88-1.24)	0.632484	0.822004
DDHD2	1.02 (0.89-1.17)	0.737876	0.881462
DDI2	0.98 (0.87-1.10)	0.715915	0.868003
DDR1	1.82 (1.28-2.59)	0.000809102	0.0108837
DDT	1.21 (0.99-1.48)	0.0672304	0.23882
DDX1	1.13 (0.96-1.34)	0.150722	0.385252
DDX25	1.12 (0.88-1.41)	0.356656	0.623027
DDX39A	1.25 (0.84-1.85)	0.266789	0.537075
DDX4	0.98 (0.82-1.17)	0.828649	0.922164
DDX53	0.97 (0.75-1.26)	0.818988	0.91537
DDX58	1.08 (0.94-1.24)	0.278037	0.543137
DECR1	1.05 (0.96-1.14)	0.326867	0.5941
DEFA1_DEFA1B	1.19 (1.02-1.39)	0.0293433	0.142993
DEFB103A_DEFB103B	1.32 (1.10-1.57)	0.00214557	0.0226917
DEFB104A_DEFB104B	1.04 (0.89-1.22)	0.611624	0.805291
DEFB116	1.03 (0.92-1.16)	0.589631	0.792265
DEFB118	1.00 (0.85-1.18)	0.989961	0.996447
DEFB4A_DEFB4B	1.30 (1.23-1.38)	3.47535e-21	3.38152e-18
DENND2B	1.02 (0.84-1.22)	0.856945	0.93452
DENR	1.00 (0.85-1.18)	0.972457	0.988962
DFFA	1.07 (0.94-1.21)	0.304595	0.574458
DGCR6	1.01 (0.81-1.25)	0.950743	0.97853
DGKA	1.13 (0.96-1.34)	0.140053	0.370638
DGKZ	0.95 (0.73-1.22)	0.676643	0.848055
DHODH	0.97 (0.79-1.19)	0.783065	0.903501
DHPS	1.07 (0.87-1.33)	0.518393	0.748187
DHRS4L2	1.09 (0.90-1.31)	0.37185	0.63566
DIABLO	1.05 (0.97-1.13)	0.246971	0.513468
DIPK1C	1.12 (0.91-1.38)	0.297116	0.567492
DIPK2B	0.87 (0.63-1.19)	0.381764	0.645263
DKK1	1.20 (1.04-1.38)	0.0123796	0.0795949
DKK3	0.96 (0.73-1.26)	0.763382	0.894315
DKK4	1.11 (0.93-1.33)	0.237026	0.500998
DKKL1	0.99 (0.90-1.09)	0.875826	0.943192
DLG4	1.01 (0.89-1.14)	0.932451	0.9669
DLGAP5	0.96 (0.80-1.15)	0.649812	0.836363
DLK1	1.07 (0.92-1.24)	0.373078	0.63685
DLL1	1.27 (0.96-1.68)	0.100259	0.304719
DLL4	0.95 (0.84-1.08)	0.431989	0.684472
DMD	1.10 (0.93-1.30)	0.278532	0.543137
DMP1	0.94 (0.81-1.09)	0.412081	0.667147
DNAJA1	1.00 (0.82-1.22)	0.992985	0.997657
DNAJA2	1.04 (0.94-1.15)	0.439272	0.691605
DNAJA4	1.03 (0.91-1.16)	0.684145	0.85229
DNAJB1	1.06 (0.96-1.16)	0.252162	0.520329
DNAJB14	1.08 (0.94-1.24)	0.288569	0.557466
DNAJB2	1.10 (0.93-1.29)	0.275554	0.5424
DNAJB6	1.03 (0.92-1.15)	0.591406	0.793343
DNAJB8	1.08 (0.93-1.24)	0.317357	0.585937
DNAJC21	0.99 (0.78-1.25)	0.934778	0.967475
DNAJC6	1.06 (0.95-1.18)	0.266544	0.536951
DNAJC9	1.05 (0.93-1.18)	0.409375	0.665718
DNER	0.75 (0.54-1.02)	0.0685916	0.240963
DNLZ	1.08 (0.98-1.18)	0.127981	0.353766
DNM1	1.02 (0.94-1.11)	0.569187	0.782897
DNM3	1.04 (0.89-1.23)	0.59817	0.797691
DNMBP	1.03 (0.90-1.18)	0.652128	0.836363
DNPEP	1.09 (0.94-1.28)	0.259775	0.528421
DNPH1	1.13 (0.96-1.32)	0.140218	0.370738
DOC2B	1.10 (0.86-1.40)	0.463673	0.709512
DOCK9	0.98 (0.90-1.07)	0.662574	0.840528
DOK1	1.01 (0.95-1.08)	0.707149	0.860869
DOK2	1.05 (0.98-1.12)	0.197708	0.452636
DPEP1	0.94 (0.79-1.12)	0.492223	0.730838
DPEP2	1.01 (0.73-1.39)	0.968101	0.988192
DPP10	1.10 (0.87-1.39)	0.420983	0.673712
DPP4	1.39 (1.04-1.86)	0.024988	0.126925
DPP6	0.78 (0.61-0.99)	0.0421718	0.177613
DPP7	1.40 (1.22-1.61)	2.1878e-06	0.000127724
DPT	1.13 (0.85-1.50)	0.411745	0.667147
DPY30	1.28 (1.13-1.45)	0.000135789	0.0030293
DRAXIN	1.02 (0.84-1.24)	0.82458	0.918979
DRG2	1.02 (0.88-1.19)	0.767461	0.896087
DSC2	1.25 (0.98-1.59)	0.0766784	0.257862
DSCAM	1.06 (0.82-1.36)	0.669946	0.844989
DSG2	0.72 (0.53-0.97)	0.0325443	0.151028
DSG3	1.16 (0.92-1.47)	0.21235	0.472087
DSG4	0.96 (0.82-1.14)	0.666414	0.844664
DTD1	0.99 (0.89-1.11)	0.920696	0.962393
DTNB	1.34 (1.11-1.61)	0.00190181	0.0204095
DTX2	1.00 (0.86-1.16)	0.999764	0.999764
DTX3	1.36 (0.98-1.89)	0.065212	0.235295
DTYMK	1.07 (0.94-1.22)	0.275396	0.5424
DUOX2	0.99 (0.88-1.12)	0.928142	0.965202
DUSP13	1.03 (0.83-1.28)	0.804312	0.911879
DUSP29	1.02 (0.89-1.17)	0.733739	0.877781
DUSP3	1.05 (0.95-1.16)	0.312568	0.581353
DUT	1.09 (1.00-1.19)	0.0623359	0.228304
DXO	1.15 (0.94-1.40)	0.16635	0.407704
DYNC1H1	1.11 (0.93-1.33)	0.225848	0.490142
DYNLT1	1.02 (0.91-1.14)	0.744994	0.884713
DYNLT3	1.01 (0.82-1.24)	0.904994	0.955745
EBAG9	1.05 (0.96-1.15)	0.252232	0.520329
EBI3_IL27	1.13 (0.87-1.48)	0.359516	0.624086
ECE1	1.18 (0.93-1.50)	0.176775	0.422955
ECHDC3	1.23 (1.10-1.37)	0.000242664	0.00447994
ECHS1	1.13 (1.03-1.24)	0.01122	0.0747035
ECI2	1.12 (0.97-1.29)	0.132821	0.359319
ECM1	0.86 (0.68-1.10)	0.236934	0.500998
ECSCR	1.06 (0.89-1.26)	0.495045	0.732236
EDA2R	1.29 (1.07-1.56)	0.00731859	0.0554882
EDAR	0.96 (0.88-1.06)	0.407291	0.66418
EDDM3B	1.01 (0.91-1.13)	0.783405	0.903501
EDEM2	1.13 (0.89-1.43)	0.312603	0.581353
EDF1	0.97 (0.85-1.11)	0.661142	0.839806
EDIL3	1.23 (0.99-1.53)	0.0676852	0.238903
EDN1	1.76 (1.31-2.36)	0.000182224	0.00375902
EDNRB	0.91 (0.73-1.14)	0.434993	0.688209
EEF1D	1.06 (0.97-1.17)	0.216573	0.478199
EFCAB14	1.30 (0.96-1.75)	0.088301	0.280469
EFCAB2	0.97 (0.74-1.26)	0.806708	0.912352
EFEMP1	1.36 (1.07-1.74)	0.0135322	0.0840435
EFHD1	1.11 (0.87-1.42)	0.384246	0.645777
EFNA1	1.34 (0.99-1.81)	0.058352	0.219214
EFNA4	1.60 (1.22-2.10)	0.000608536	0.00870743
EFNB2	1.09 (0.94-1.27)	0.238033	0.502252
EGF	1.08 (0.99-1.17)	0.0860048	0.275003
EGFL7	1.29 (1.05-1.57)	0.013442	0.0836613
EGFLAM	1.29 (0.98-1.71)	0.0674311	0.23882
EGFR	0.49 (0.29-0.81)	0.00593526	0.0479918
EGLN1	1.19 (1.03-1.37)	0.0145959	0.0876552
EHBP1	1.04 (0.92-1.17)	0.529157	0.75605
EHD3	1.02 (0.95-1.11)	0.554267	0.775132
EIF1AX	1.08 (0.93-1.26)	0.324472	0.592745
EIF2AK2	1.04 (0.95-1.13)	0.394182	0.651907
EIF2AK3	1.03 (0.90-1.18)	0.667035	0.844989
EIF2S2	1.02 (0.82-1.27)	0.849461	0.932171
EIF4B	1.08 (0.93-1.25)	0.317256	0.585937
EIF4E	1.07 (0.97-1.19)	0.188496	0.440478
EIF4EBP1	1.12 (0.99-1.27)	0.0842638	0.271786
EIF4G1	1.06 (0.98-1.16)	0.152055	0.386841
EIF4G3	0.99 (0.86-1.13)	0.860752	0.935666
EIF5	0.99 (0.80-1.23)	0.930427	0.96618
EIF5A	0.82 (0.60-1.12)	0.208043	0.466194
ELAC1	1.02 (0.92-1.13)	0.720655	0.869516
ELAVL4	1.06 (0.96-1.18)	0.254148	0.522803
ELN	1.25 (1.03-1.52)	0.022691	0.118489
ELOA	1.14 (0.99-1.31)	0.0651382	0.235295
ELOB	1.35 (1.13-1.62)	0.000923859	0.012039
ENAH	1.21 (1.02-1.44)	0.0291737	0.142882
ENDOU	1.03 (0.87-1.21)	0.739026	0.881462
ENG	1.99 (1.22-3.23)	0.0056521	0.0462142
ENO1	1.04 (0.93-1.15)	0.525498	0.754175
ENO2	0.99 (0.87-1.13)	0.876586	0.943192
ENO3	1.16 (1.01-1.32)	0.0335947	0.153223
ENOPH1	0.80 (0.66-0.97)	0.0231589	0.119779
ENOX2	1.23 (0.89-1.69)	0.206865	0.464849
ENPEP	1.03 (0.83-1.27)	0.791063	0.906639
ENPP2	1.17 (0.91-1.51)	0.212564	0.472204
ENPP5	0.98 (0.82-1.18)	0.856968	0.93452
ENPP6	0.91 (0.72-1.15)	0.422849	0.675186
ENPP7	1.16 (1.05-1.28)	0.00408369	0.036685
ENSA	1.03 (0.87-1.22)	0.756301	0.88982
ENTPD2	1.07 (0.87-1.30)	0.528683	0.755834
ENTPD5	1.46 (0.97-2.21)	0.0723448	0.249621
ENTPD6	1.40 (1.00-1.96)	0.0534298	0.205213
ENTR1	1.18 (1.02-1.36)	0.0221246	0.116996
EP300	1.15 (0.86-1.54)	0.351702	0.618817
EPB41L5	1.12 (0.98-1.28)	0.0838214	0.271559
EPCAM	0.96 (0.88-1.04)	0.308422	0.576735
EPGN	0.93 (0.75-1.15)	0.485476	0.725323
EPHA1	1.16 (0.92-1.47)	0.208262	0.466194
EPHA10	1.01 (0.88-1.15)	0.925868	0.96497
EPHA2	1.22 (0.93-1.60)	0.158577	0.39635
EPHA4	0.81 (0.58-1.12)	0.201415	0.457475
EPHB4	1.22 (0.86-1.73)	0.264395	0.534465
EPHB6	0.79 (0.60-1.04)	0.0958596	0.295923
EPHX2	1.03 (0.90-1.18)	0.671213	0.845606
EPN1	1.11 (0.91-1.35)	0.320959	0.588861
EPO	1.02 (0.91-1.14)	0.732729	0.877779
EPPK1	1.18 (1.04-1.32)	0.00795006	0.0591996
EPS8L2	1.60 (1.23-2.07)	0.000396713	0.0064138
ERBB2	1.68 (1.22-2.32)	0.00153971	0.0174202
ERBB3	1.09 (0.72-1.67)	0.677202	0.848392
ERBB4	0.83 (0.59-1.17)	0.27631	0.5424
ERBIN	1.04 (0.96-1.13)	0.30742	0.575982
ERC2	1.13 (1.02-1.26)	0.0214441	0.114225
ERCC1	1.22 (0.97-1.55)	0.0924793	0.290113
EREG	1.18 (1.07-1.30)	0.00143027	0.0164368
ERI1	1.21 (0.93-1.58)	0.152563	0.387581
ERMAP	1.16 (0.96-1.42)	0.13141	0.35749
ERN1	1.18 (0.94-1.49)	0.143894	0.376351
ERP29	1.04 (0.96-1.12)	0.357004	0.623262
ERP44	1.48 (1.07-2.04)	0.0171634	0.0976278
ERVV_1	0.84 (0.67-1.06)	0.139204	0.369732
ESAM	1.29 (0.99-1.67)	0.0582278	0.219214
ESM1	0.91 (0.71-1.15)	0.414728	0.668727
ESPL1	1.00 (0.85-1.19)	0.968557	0.988192
ESR1	1.05 (0.91-1.22)	0.496312	0.733166
ESYT2	1.06 (0.95-1.18)	0.286334	0.554618
EVI2B	0.88 (0.68-1.14)	0.343331	0.611125
EVI5	1.02 (0.92-1.13)	0.744265	0.884572
EVPL	1.00 (0.76-1.32)	0.992868	0.997657
EXOSC10	1.07 (0.92-1.24)	0.354881	0.621042
EXTL1	0.81 (0.65-1.01)	0.0672805	0.23882
EZR	1.67 (1.20-2.31)	0.00228255	0.0237956
F10	1.13 (0.81-1.56)	0.474748	0.71617
F11	1.01 (0.75-1.35)	0.958347	0.983274
F11R	1.16 (1.00-1.34)	0.0526541	0.203303
F12	1.07 (0.86-1.33)	0.568691	0.782897
F13B	1.16 (0.81-1.65)	0.423475	0.675422
F2	0.85 (0.46-1.56)	0.596439	0.796799
F2R	1.09 (0.94-1.26)	0.267558	0.537701
F3	0.97 (0.72-1.31)	0.86083	0.935666
F7	1.38 (1.05-1.82)	0.0212046	0.113363
F9	2.38 (1.54-3.67)	9.11293e-05	0.00227356
FABP1	1.16 (1.07-1.25)	0.000492073	0.00748105
FABP2	1.08 (0.97-1.20)	0.149985	0.383705
FABP3	1.16 (0.99-1.35)	0.0645925	0.233638
FABP4	1.24 (1.09-1.40)	0.000732392	0.0100776
FABP5	1.14 (1.02-1.29)	0.0261692	0.131544
FABP6	1.03 (0.88-1.20)	0.751177	0.886698
FABP9	1.06 (0.91-1.23)	0.436921	0.690137
FADD	1.05 (0.94-1.17)	0.402247	0.6589
FAM13A	1.12 (0.98-1.27)	0.0914683	0.287711
FAM171A2	0.99 (0.94-1.05)	0.831615	0.923701
FAM171B	0.57 (0.38-0.85)	0.00584505	0.0473936
FAM172A	1.02 (0.88-1.18)	0.834707	0.925022
FAM20A	1.64 (1.23-2.18)	0.000738377	0.0100776
FAM3B	1.27 (1.00-1.62)	0.0479281	0.191942
FAM3C	1.32 (1.00-1.75)	0.0532227	0.204687
FAM3D	0.97 (0.87-1.08)	0.576129	0.786586
FAP	0.94 (0.69-1.27)	0.673528	0.845968
FARSA	0.99 (0.87-1.13)	0.910932	0.958548
FAS	1.19 (0.96-1.48)	0.111625	0.325508
FASLG	0.84 (0.68-1.04)	0.119623	0.339664
FBLN2	1.10 (0.83-1.45)	0.522931	0.752006
FBN2	1.03 (0.88-1.21)	0.715075	0.867902
FBP1	1.22 (1.10-1.36)	0.000261258	0.00467861
FCAMR	1.09 (0.97-1.22)	0.153705	0.388822
FCAR	1.36 (1.14-1.62)	0.000508658	0.00765347
FCER1A	0.89 (0.60-1.30)	0.535265	0.761051
FCER2	1.05 (0.88-1.24)	0.6127	0.805618
FCGR2A	0.96 (0.84-1.10)	0.572502	0.783586
FCGR2B	1.07 (0.92-1.24)	0.376555	0.640845
FCGR3B	0.95 (0.80-1.12)	0.548425	0.77224
FCN1	0.98 (0.84-1.14)	0.780804	0.902283
FCN2	0.99 (0.81-1.22)	0.950053	0.978203
FCRL1	1.00 (0.83-1.21)	0.963068	0.985536
FCRL2	1.05 (0.88-1.25)	0.606964	0.802776
FCRL3	1.11 (0.95-1.31)	0.187061	0.439744
FCRL5	1.13 (0.98-1.30)	0.0837826	0.271559
FCRL6	0.94 (0.83-1.06)	0.305011	0.574624
FCRLB	1.29 (1.15-1.45)	1.21237e-05	0.000469489
FDX1	1.18 (1.04-1.34)	0.00961716	0.067808
FDX2	1.11 (0.95-1.29)	0.182683	0.433537
FEN1	1.03 (0.91-1.17)	0.649529	0.836363
FES	0.95 (0.79-1.14)	0.581579	0.787764
FETUB	1.09 (0.85-1.40)	0.513472	0.744573
FGA	1.30 (0.98-1.72)	0.0670955	0.23882
FGD3	1.03 (0.92-1.16)	0.55557	0.775132
FGF12	1.06 (0.88-1.28)	0.544299	0.769252
FGF16	1.30 (1.11-1.53)	0.00120984	0.0147147
FGF19	1.10 (0.98-1.22)	0.0966052	0.296832
FGF2	1.21 (1.07-1.36)	0.00216569	0.0228218
FGF20	1.06 (0.86-1.30)	0.567006	0.782897
FGF21	1.17 (1.10-1.25)	7.18288e-07	5.37611e-05
FGF23	1.10 (0.96-1.26)	0.188532	0.440478
FGF3	1.06 (0.79-1.44)	0.691118	0.855545
FGF5	0.93 (0.73-1.19)	0.568699	0.782897
FGF6	1.20 (1.00-1.45)	0.0511269	0.200053
FGF7	0.96 (0.85-1.09)	0.569941	0.782897
FGF9	0.94 (0.74-1.18)	0.582258	0.787764
FGFBP1	0.80 (0.62-1.03)	0.078523	0.262854
FGFBP2	0.90 (0.75-1.08)	0.256543	0.524516
FGFBP3	1.17 (0.92-1.50)	0.192169	0.445545
FGFR2	1.94 (1.37-2.75)	0.000207562	0.00404316
FGFR4	0.90 (0.76-1.08)	0.255251	0.523608
FGL1	1.09 (0.95-1.25)	0.206661	0.464748
FGR	1.01 (0.88-1.17)	0.838864	0.927868
FH	1.01 (0.90-1.13)	0.878619	0.943192
FHIP2A	0.99 (0.82-1.20)	0.928168	0.965202
FHIT	1.03 (0.92-1.16)	0.63165	0.821646
FIS1	1.09 (0.98-1.21)	0.128693	0.354393
FKBP14	1.04 (0.95-1.14)	0.374455	0.63771
FKBP1B	1.01 (0.94-1.09)	0.799246	0.911545
FKBP4	1.23 (1.01-1.49)	0.0363282	0.161649
FKBP5	1.04 (0.95-1.13)	0.444171	0.695192
FKBP7	0.81 (0.66-1.00)	0.0489814	0.194038
FKBPL	1.10 (0.95-1.28)	0.202538	0.458657
FLI1	1.05 (0.97-1.13)	0.247944	0.514391
FLRT2	0.87 (0.64-1.18)	0.383419	0.645777
FLT1	0.96 (0.65-1.43)	0.842602	0.928777
FLT3	0.81 (0.60-1.09)	0.165675	0.406732
FLT3LG	1.45 (1.14-1.84)	0.00264671	0.0265489
FLT4	1.46 (1.14-1.88)	0.00313951	0.0300467
FMNL1	1.12 (1.00-1.26)	0.0440842	0.181863
FMR1	0.98 (0.76-1.28)	0.89946	0.953003
FN1	1.40 (1.01-1.94)	0.0433329	0.180183
FNDC1	1.12 (0.93-1.36)	0.233153	0.496607
FNTA	1.27 (1.01-1.60)	0.0414309	0.17578
FOLH1	0.98 (0.90-1.07)	0.669939	0.844989
FOLR1	1.12 (0.84-1.49)	0.458047	0.707408
FOLR2	1.18 (0.90-1.55)	0.22714	0.491491
FOLR3	1.04 (1.00-1.08)	0.0840099	0.271732
FOS	1.15 (0.89-1.49)	0.295495	0.565978
FOSB	1.19 (0.98-1.44)	0.0752764	0.254909
FOXJ3	1.02 (0.83-1.25)	0.874957	0.943192
FOXO1	1.03 (0.93-1.13)	0.622023	0.81348
FOXO3	1.04 (0.95-1.14)	0.379038	0.642889
FRMD4B	0.98 (0.86-1.11)	0.727581	0.874112
FRMD7	1.01 (0.76-1.34)	0.941748	0.971708
FRZB	1.30 (0.94-1.80)	0.116392	0.333741
FSHB	1.00 (0.91-1.09)	0.917425	0.961567
FST	1.14 (0.97-1.34)	0.116002	0.333278
FSTL1	2.00 (1.36-2.95)	0.000479314	0.00736378
FSTL3	1.51 (1.19-1.91)	0.000654485	0.00922919
FTCD	1.21 (1.10-1.32)	6.54584e-05	0.00178573
FUCA1	0.97 (0.88-1.08)	0.617833	0.810177
FUOM	1.31 (1.15-1.49)	5.36424e-05	0.00152049
FURIN	1.72 (1.38-2.15)	1.8606e-06	0.000115555
FUS	1.23 (1.00-1.51)	0.0490119	0.194038
FUT1	0.90 (0.77-1.06)	0.208066	0.466194
FUT3_FUT5	1.50 (1.26-1.78)	3.74011e-06	0.000194953
FUT8	1.08 (0.93-1.24)	0.313281	0.581353
FXN	1.08 (0.96-1.21)	0.188711	0.440478
FXYD5	1.10 (0.96-1.25)	0.163889	0.404119
FYB1	1.08 (0.98-1.18)	0.11072	0.324164
FZD10	0.99 (0.84-1.16)	0.866176	0.938169
FZD8	1.06 (0.86-1.31)	0.565555	0.782026
GABARAP	0.94 (0.78-1.14)	0.551121	0.774914
GABARAPL1	0.99 (0.86-1.14)	0.876918	0.943192
GABRA4	1.02 (0.88-1.18)	0.801708	0.911545
GAD1	0.87 (0.60-1.25)	0.440232	0.692369
GAD2	1.15 (0.96-1.38)	0.131814	0.357973
GADD45B	1.04 (0.86-1.24)	0.708092	0.861216
GADD45GIP1	1.16 (0.98-1.38)	0.0794242	0.263375
GAGE2A	0.92 (0.79-1.08)	0.324939	0.592811
GAL	0.95 (0.84-1.07)	0.398364	0.655012
GALNT10	1.72 (1.29-2.30)	0.000255562	0.00461254
GALNT2	0.92 (0.67-1.27)	0.609381	0.803426
GALNT3	1.08 (0.88-1.33)	0.462465	0.709512
GALNT5	1.50 (1.10-2.06)	0.0109293	0.0734049
GALNT7	1.06 (0.70-1.60)	0.780111	0.902197
GAMT	1.17 (0.93-1.47)	0.185584	0.437224
GAPDH	1.15 (0.86-1.54)	0.341144	0.608308
GART	1.23 (0.90-1.67)	0.194318	0.448745
GAS2	1.06 (0.90-1.26)	0.461389	0.709512
GAS6	1.85 (1.34-2.56)	0.000207768	0.00404316
GASK1A	0.84 (0.68-1.05)	0.123089	0.343539
GAST	1.11 (1.05-1.19)	0.000581114	0.00843916
GATA3	0.96 (0.67-1.38)	0.836582	0.926045
GATD3	1.08 (0.96-1.21)	0.216738	0.478199
GBA	1.17 (1.00-1.38)	0.0513211	0.200544
GBP1	1.19 (1.04-1.36)	0.0131153	0.082311
GBP2	1.18 (1.03-1.36)	0.0188312	0.104503
GBP4	0.94 (0.78-1.13)	0.5202	0.749507
GBP6	1.17 (0.97-1.41)	0.100362	0.304719
GC	0.83 (0.58-1.18)	0.305128	0.574624
GCC1	1.05 (0.96-1.14)	0.270184	0.537701
GCG	1.06 (0.99-1.14)	0.08368	0.271559
GCHFR	1.20 (1.03-1.42)	0.0236419	0.121712
GCLM	1.10 (0.91-1.33)	0.317986	0.586169
GCNT1	1.58 (1.25-2.00)	0.00011596	0.00270789
GDF15	1.53 (1.33-1.77)	4.56886e-09	8.89099e-07
GDF2	1.02 (0.82-1.28)	0.847461	0.93131
GDNF	1.19 (0.96-1.48)	0.111554	0.325508
GET3	1.15 (0.99-1.34)	0.0742819	0.252714
GFAP	1.01 (0.84-1.21)	0.902673	0.954786
GFER	1.12 (0.99-1.28)	0.0774822	0.259966
GFOD2	1.04 (0.98-1.11)	0.183507	0.43449
GFRA1	1.36 (1.03-1.81)	0.0316954	0.14782
GFRA2	0.95 (0.63-1.45)	0.822914	0.918244
GFRA3	0.73 (0.54-0.99)	0.0412845	0.175414
GFRAL	0.99 (0.86-1.15)	0.910383	0.958315
GGA1	1.07 (0.95-1.20)	0.278932	0.543527
GGACT	1.02 (0.90-1.16)	0.741918	0.882501
GGCT	1.02 (0.85-1.23)	0.808478	0.912655
GGH	1.37 (1.09-1.71)	0.00628168	0.0498267
GGT1	1.34 (1.17-1.55)	4.56851e-05	0.00134702
GGT5	1.59 (1.12-2.27)	0.0101632	0.0704662
GH1	0.96 (0.92-1.01)	0.100838	0.30496
GH2	1.02 (0.97-1.07)	0.473662	0.715589
GHR	1.11 (0.82-1.50)	0.487662	0.726268
GHRHR	1.03 (0.88-1.20)	0.695707	0.856142
GHRL	0.91 (0.82-1.00)	0.0454513	0.184523
GID8	1.05 (0.81-1.37)	0.720395	0.869516
GIGYF2	1.05 (0.94-1.18)	0.387154	0.646847
GIMAP7	1.08 (0.80-1.46)	0.60448	0.802075
GIMAP8	1.05 (0.88-1.26)	0.577444	0.787102
GIP	1.25 (1.07-1.47)	0.00535407	0.0443993
GIPC2	1.49 (1.12-1.98)	0.00563603	0.0462123
GIPC3	1.01 (0.92-1.11)	0.791717	0.906639
GIPR	1.01 (0.82-1.25)	0.903157	0.954841
GIT1	1.01 (0.92-1.11)	0.802686	0.911545
GJA8	1.03 (0.89-1.20)	0.665511	0.843887
GKN1	1.37 (1.00-1.86)	0.0473944	0.190295
GLA	1.58 (1.27-1.97)	4.63284e-05	0.00135233
GLB1	1.43 (1.18-1.73)	0.000284883	0.00497949
GLI2	1.02 (0.77-1.35)	0.884107	0.943677
GLO1	1.19 (1.03-1.37)	0.016748	0.0962349
GLOD4	1.13 (0.89-1.43)	0.301176	0.571601
GLP1R	1.10 (0.87-1.39)	0.434179	0.687292
GLRX	1.07 (0.92-1.23)	0.385475	0.646122
GLRX5	1.04 (0.93-1.15)	0.490601	0.729528
GLT8D2	0.88 (0.72-1.09)	0.244018	0.510601
GLYR1	1.11 (0.96-1.28)	0.145308	0.376357
GM2A	1.31 (1.09-1.58)	0.00425914	0.0373347
GMFG	1.05 (0.92-1.19)	0.4733	0.715589
GMPR	0.98 (0.83-1.16)	0.80459	0.911879
GMPR2	1.03 (0.90-1.19)	0.623107	0.813803
GNAS	0.99 (0.90-1.10)	0.902778	0.954786
GNE	1.13 (1.00-1.29)	0.0521558	0.201892
GNGT1	0.88 (0.72-1.08)	0.229405	0.492954
GNLY	0.91 (0.77-1.06)	0.228288	0.492767
GNPDA1	1.13 (0.87-1.46)	0.361813	0.624962
GNPDA2	1.00 (0.77-1.28)	0.979394	0.991495
GOLGA3	1.05 (0.94-1.18)	0.395176	0.652813
GOLM2	1.70 (1.21-2.40)	0.00248248	0.0252487
GOPC	1.05 (0.96-1.14)	0.292878	0.563554
GORASP2	1.10 (0.91-1.33)	0.307781	0.576274
GOT1	1.30 (1.06-1.59)	0.010219	0.0706455
GP1BA	1.04 (0.80-1.36)	0.747984	0.886106
GP1BB	1.05 (0.92-1.20)	0.487203	0.725955
GP2	0.90 (0.81-1.00)	0.0518621	0.20131
GP5	1.07 (0.83-1.39)	0.583786	0.78819
GP6	1.04 (0.95-1.15)	0.3723	0.635894
GPA33	0.99 (0.93-1.06)	0.821508	0.917361
GPC1	0.82 (0.62-1.09)	0.180627	0.429708
GPC5	0.93 (0.80-1.08)	0.33397	0.601433
GPD1	1.22 (1.05-1.42)	0.00974237	0.0683606
GPHA2	0.88 (0.71-1.09)	0.248409	0.514989
GPI	1.18 (0.98-1.43)	0.0772232	0.259395
GPIHBP1	0.91 (0.81-1.03)	0.142456	0.374622
GPKOW	1.44 (1.15-1.80)	0.00158556	0.017724
GPNMB	1.18 (0.87-1.60)	0.287145	0.55582
GPR101	0.99 (0.84-1.16)	0.882071	0.943677
GPR158	1.02 (0.79-1.32)	0.862269	0.93637
GPR15L	1.36 (1.18-1.55)	1.06708e-05	0.000432611
GPR37	1.13 (0.99-1.28)	0.0720284	0.249408
GPRC5C	1.15 (0.98-1.33)	0.0793025	0.263375
GRAP2	1.02 (0.96-1.09)	0.536497	0.762061
GRHPR	1.11 (0.97-1.28)	0.142925	0.375431
GRIK2	1.02 (0.82-1.26)	0.87767	0.943192
GRIN2B	1.14 (0.99-1.31)	0.072603	0.249621
GRK5	0.93 (0.78-1.12)	0.460636	0.709512
GRN	1.38 (0.97-1.95)	0.0695263	0.243342
GRP	0.98 (0.82-1.17)	0.82882	0.922164
GRPEL1	1.29 (1.14-1.47)	8.72356e-05	0.00219518
GRSF1	0.94 (0.84-1.06)	0.306566	0.575478
GSAP	1.05 (0.96-1.15)	0.287571	0.556275
GSN	0.40 (0.25-0.62)	6.26309e-05	0.00172471
GSR	1.62 (1.09-2.40)	0.017285	0.0976809
GSTA1	1.14 (1.04-1.24)	0.00453449	0.0390448
GSTA3	1.15 (1.04-1.27)	0.00652606	0.0509346
GSTM4	1.02 (0.90-1.16)	0.704484	0.859694
GSTP1	0.93 (0.81-1.06)	0.26821	0.537701
GSTT2B	1.02 (0.98-1.06)	0.272171	0.539719
GTF2IRD1	1.08 (0.96-1.22)	0.183136	0.43426
GTPBP2	1.04 (0.93-1.17)	0.488007	0.726411
GUCA2A	0.90 (0.69-1.16)	0.415376	0.668727
GUCY2C	0.99 (0.88-1.10)	0.811755	0.913107
GUK1	1.16 (0.95-1.41)	0.149147	0.382231
GUSB	1.39 (1.24-1.57)	3.64047e-08	5.31326e-06
GYS1	0.99 (0.90-1.09)	0.833847	0.924465
GZMA	1.03 (0.81-1.31)	0.829787	0.922372
GZMB	0.90 (0.79-1.04)	0.152723	0.387652
GZMH	0.96 (0.85-1.08)	0.467885	0.712316
H2AP	0.86 (0.69-1.07)	0.180569	0.429708
HADH	1.02 (0.89-1.18)	0.725882	0.873033
HAGH	1.05 (0.94-1.17)	0.397515	0.654428
HAO1	1.09 (1.03-1.16)	0.00416025	0.0367993
HARS1	1.06 (0.95-1.18)	0.335939	0.602839
HAVCR1	1.34 (1.19-1.51)	1.00819e-06	7.00692e-05
HAVCR2	1.39 (1.11-1.75)	0.00438833	0.0380835
HBEGF	1.08 (0.96-1.21)	0.18419	0.434994
HBQ1	0.95 (0.83-1.08)	0.422547	0.675103
HBZ	1.01 (0.92-1.10)	0.89984	0.95306
HCG22	0.91 (0.75-1.11)	0.358943	0.624086
HCLS1	1.03 (0.89-1.20)	0.695082	0.856095
HDAC8	0.97 (0.83-1.13)	0.670082	0.844989
HDAC9	0.96 (0.82-1.12)	0.590366	0.792312
HDDC2	1.03 (0.84-1.26)	0.800246	0.911545
HDGF	1.12 (1.03-1.23)	0.00985636	0.0688996
HDGFL2	1.09 (0.95-1.25)	0.230336	0.49361
HEBP1	1.02 (0.87-1.20)	0.789756	0.906527
HEG1	1.56 (1.13-2.15)	0.00647845	0.0508349
HEPACAM2	0.92 (0.74-1.14)	0.453786	0.703547
HEPH	1.39 (0.98-1.97)	0.0638698	0.231886
HEXIM1	1.07 (0.97-1.19)	0.195428	0.449233
HGF	1.58 (1.28-1.94)	1.43846e-05	0.000524857
HGFAC	1.12 (0.80-1.55)	0.511567	0.743287
HGS	1.05 (0.94-1.17)	0.385512	0.646122
HHEX	1.17 (1.04-1.31)	0.00883891	0.0638633
HIF1A	1.02 (0.89-1.17)	0.803567	0.911879
HIP1	0.99 (0.75-1.31)	0.927843	0.965202
HIP1R	1.39 (1.20-1.60)	1.13989e-05	0.000449641
HJV	1.19 (0.99-1.43)	0.0599018	0.22246
HK2	0.93 (0.67-1.29)	0.654205	0.837362
HLA_A	1.13 (0.85-1.50)	0.390685	0.650769
HLA_DRA	1.24 (0.98-1.57)	0.077706	0.260418
HLA_E	1.36 (1.02-1.80)	0.0340616	0.154149
HMBS	1.05 (0.87-1.27)	0.617591	0.810177
HMCN2	1.03 (0.87-1.21)	0.746937	0.885585
HMGCL	1.18 (0.99-1.42)	0.0674798	0.23882
HMGCS1	1.11 (0.91-1.36)	0.308182	0.576656
HMMR	0.88 (0.72-1.09)	0.257534	0.525694
HMOX1	1.27 (1.07-1.51)	0.00657065	0.051146
HMOX2	1.20 (1.01-1.42)	0.033593	0.153223
HNF1A	1.01 (0.89-1.15)	0.878195	0.943192
HNMT	1.30 (1.10-1.53)	0.0023189	0.0239183
HNRNPK	1.09 (0.98-1.22)	0.12222	0.343038
HNRNPUL1	1.17 (0.99-1.39)	0.0660379	0.236812
HPCAL1	1.05 (0.93-1.17)	0.447078	0.697498
HPGDS	0.78 (0.61-0.99)	0.0383032	0.166625
HPSE	1.12 (1.02-1.24)	0.0224562	0.117684
HRAS	0.99 (0.89-1.09)	0.773912	0.89861
HRC	0.83 (0.63-1.11)	0.214567	0.474486
HRG	1.07 (0.80-1.42)	0.644505	0.833719
HS1BP3	1.07 (0.97-1.19)	0.163001	0.402879
HS3ST3B1	1.11 (0.88-1.40)	0.363483	0.6267
HS6ST1	1.11 (0.87-1.41)	0.392518	0.650769
HS6ST2	0.84 (0.64-1.11)	0.22465	0.489548
HSBP1	1.02 (0.93-1.13)	0.657588	0.837843
HSD11B1	1.01 (0.82-1.24)	0.948752	0.977207
HSD17B14	1.22 (1.06-1.41)	0.00581467	0.0472786
HSD17B3	1.17 (0.98-1.40)	0.0898094	0.284023
HSDL2	1.26 (1.05-1.52)	0.0130907	0.082311
HSP90B1	1.08 (0.96-1.21)	0.221781	0.485655
HSPA1A	1.09 (0.97-1.23)	0.133671	0.360615
HSPA2	1.14 (0.89-1.47)	0.303435	0.573287
HSPB1	1.08 (0.95-1.23)	0.230608	0.49361
HSPB6	1.27 (1.06-1.53)	0.010681	0.0728457
HSPG2	1.57 (1.16-2.12)	0.00338275	0.0318524
HTR1A	1.10 (0.99-1.23)	0.0724398	0.249621
HTR1B	1.09 (0.88-1.33)	0.438289	0.691488
HTRA2	1.16 (1.01-1.33)	0.0320506	0.149212
HYAL1	2.10 (1.50-2.95)	1.76426e-05	0.000620467
HYOU1	1.21 (0.82-1.77)	0.339911	0.607222
ICA1	1.03 (0.92-1.15)	0.592837	0.794898
ICAM1	2.38 (1.84-3.07)	3.57029e-11	1.73695e-08
ICAM2	1.54 (1.17-2.02)	0.00194129	0.0207569
ICAM3	1.35 (0.98-1.88)	0.0701519	0.245237
ICAM4	0.98 (0.83-1.15)	0.772492	0.89801
ICAM5	1.35 (1.12-1.61)	0.00124519	0.0148963
ICOSLG	0.77 (0.49-1.21)	0.253143	0.52147
ID4	1.01 (0.82-1.25)	0.900646	0.953568
IDI2	1.17 (0.98-1.38)	0.0762771	0.257402
IDO1	1.19 (1.04-1.36)	0.0113373	0.0747035
IDS	0.95 (0.36-2.50)	0.92303	0.963635
IDUA	1.39 (1.15-1.68)	0.000536812	0.00799466
IFI30	1.55 (1.26-1.91)	2.58432e-05	0.000857229
IFIT1	1.08 (0.91-1.28)	0.384613	0.645965
IFIT3	1.25 (0.99-1.56)	0.0565671	0.213936
IFNAR1	1.23 (0.88-1.72)	0.233525	0.496835
IFNG	1.12 (1.04-1.21)	0.00414121	0.0367422
IFNGR1	1.09 (0.72-1.65)	0.669233	0.844989
IFNGR2	1.12 (0.96-1.32)	0.143021	0.375431
IFNL1	1.14 (0.94-1.38)	0.174413	0.419714
IFNL2	1.02 (0.88-1.18)	0.799781	0.911545
IFNLR1	1.24 (1.01-1.52)	0.0390118	0.168455
IFNW1	0.94 (0.72-1.24)	0.679614	0.850683
IFT20	1.10 (0.90-1.35)	0.366254	0.62962
IGBP1	1.06 (0.91-1.22)	0.468135	0.712316
IGDCC3	1.00 (0.83-1.22)	0.977935	0.990559
IGDCC4	0.73 (0.53-1.00)	0.0515795	0.201284
IGF1R	1.26 (0.86-1.85)	0.235919	0.500259
IGF2BP3	1.10 (0.91-1.32)	0.336012	0.602839
IGF2R	1.56 (1.09-2.21)	0.0138329	0.084828
IGFBP1	0.94 (0.88-1.00)	0.0451638	0.183868
IGFBP2	0.96 (0.85-1.08)	0.494284	0.732236
IGFBP3	0.74 (0.57-0.97)	0.0275693	0.137095
IGFBP4	1.38 (1.16-1.66)	0.000411468	0.00653614
IGFBP6	1.06 (0.82-1.38)	0.657299	0.837841
IGFBP7	1.52 (1.20-1.93)	0.000573343	0.00840182
IGFBPL1	1.81 (1.45-2.26)	1.22704e-07	1.37758e-05
IGFL4	1.02 (0.90-1.15)	0.801803	0.911545
IGHMBP2	1.02 (0.87-1.20)	0.795911	0.910726
IGLC2	1.50 (1.18-1.91)	0.00105273	0.0131885
IGLON5	1.01 (0.91-1.11)	0.897482	0.952636
IGSF21	0.95 (0.75-1.20)	0.668022	0.844989
IGSF3	1.67 (1.38-2.03)	1.91642e-07	2.07187e-05
IGSF8	1.22 (0.92-1.61)	0.161087	0.400523
IGSF9	1.19 (1.09-1.31)	0.000167208	0.0035368
IKBKG	1.00 (0.92-1.10)	0.920851	0.962393
IKZF2	0.96 (0.87-1.06)	0.392159	0.650769
IL10	1.11 (1.00-1.22)	0.0428914	0.179113
IL10RA	0.97 (0.83-1.13)	0.660699	0.839609
IL10RB	1.46 (1.11-1.91)	0.00661656	0.0513174
IL11	0.95 (0.82-1.10)	0.479078	0.719356
IL12A_IL12B	1.09 (0.98-1.21)	0.095356	0.295482
IL12B	1.13 (0.98-1.31)	0.101505	0.305169
IL12RB1	1.20 (0.95-1.52)	0.118955	0.338429
IL12RB2	1.08 (0.87-1.35)	0.468289	0.712316
IL13	1.10 (0.93-1.29)	0.255436	0.523608
IL13RA1	1.30 (0.89-1.90)	0.167583	0.409385
IL13RA2	1.35 (0.97-1.87)	0.0739512	0.252472
IL15	1.38 (1.08-1.78)	0.0104727	0.0719288
IL15RA	1.20 (0.94-1.54)	0.143542	0.376121
IL16	1.19 (0.98-1.43)	0.0741086	0.252632
IL17A	1.22 (1.02-1.45)	0.0293141	0.142993
IL17C	1.14 (1.01-1.27)	0.0305803	0.144909
IL17D	0.81 (0.62-1.06)	0.123058	0.343539
IL17F	1.04 (0.93-1.16)	0.53289	0.760023
IL17RA	1.04 (0.86-1.26)	0.681217	0.850866
IL17RB	0.93 (0.80-1.09)	0.371945	0.63566
IL18	1.41 (1.19-1.66)	5.6726e-05	0.00157698
IL18BP	1.65 (1.28-2.13)	0.000107089	0.00256223
IL18R1	1.46 (1.16-1.85)	0.00141395	0.0163135
IL18RAP	0.98 (0.94-1.03)	0.528011	0.755521
IL19	1.75 (1.58-1.94)	2.54297e-27	4.83271e-24
IL1A	1.00 (0.86-1.16)	0.975725	0.989814
IL1B	1.05 (0.91-1.23)	0.490563	0.729528
IL1R1	0.89 (0.61-1.30)	0.544985	0.769252
IL1R2	2.15 (1.40-3.30)	0.000491738	0.00748105
IL1RAP	0.87 (0.72-1.05)	0.155939	0.391727
IL1RL1	1.20 (1.01-1.42)	0.0379955	0.166312
IL1RL2	0.98 (0.79-1.21)	0.823242	0.918244
IL1RN	1.36 (1.20-1.53)	6.12726e-07	4.83391e-05
IL2	1.00 (0.75-1.33)	0.993567	0.997657
IL20	1.16 (1.00-1.34)	0.0537127	0.205441
IL20RA	0.98 (0.80-1.19)	0.807518	0.912655
IL20RB	1.13 (0.91-1.40)	0.268438	0.537701
IL21R	1.06 (0.90-1.24)	0.499271	0.735675
IL22	1.33 (1.19-1.49)	6.94984e-07	5.33858e-05
IL22RA1	0.76 (0.60-0.96)	0.0196336	0.107982
IL24	1.06 (0.89-1.26)	0.544322	0.769252
IL25	0.93 (0.71-1.23)	0.620002	0.811563
IL2RA	1.48 (1.21-1.81)	0.000115	0.00270713
IL2RB	1.05 (0.84-1.32)	0.654957	0.837362
IL2RG	0.85 (0.65-1.11)	0.229505	0.492954
IL3	1.13 (0.96-1.33)	0.144742	0.376357
IL31	1.01 (0.86-1.19)	0.884665	0.943837
IL31RA	1.18 (0.93-1.49)	0.168242	0.409933
IL32	1.40 (1.17-1.67)	0.000244025	0.00447994
IL33	1.05 (0.84-1.32)	0.662148	0.840352
IL34	1.15 (0.90-1.49)	0.269391	0.537701
IL36A	1.07 (0.92-1.25)	0.361379	0.62492
IL36G	1.32 (1.19-1.46)	2.45572e-07	2.47181e-05
IL3RA	1.52 (1.18-1.97)	0.00128809	0.0152403
IL4	1.02 (0.92-1.13)	0.723164	0.870697
IL4R	1.40 (1.12-1.77)	0.00384259	0.0352203
IL5	1.07 (1.01-1.13)	0.0131404	0.082311
IL5RA	0.99 (0.85-1.15)	0.896639	0.952211
IL6	1.23 (1.13-1.34)	4.13278e-06	0.000207993
IL6R	1.21 (0.94-1.55)	0.132353	0.358718
IL6ST	1.93 (1.21-3.09)	0.00598128	0.048115
IL7	1.08 (0.95-1.23)	0.245425	0.512443
IL7R	0.89 (0.76-1.04)	0.154123	0.388822
IL9	0.97 (0.81-1.15)	0.700129	0.856543
ILKAP	1.05 (0.91-1.22)	0.511187	0.743287
IMMT	1.37 (1.15-1.62)	0.000350674	0.00588286
IMPA1	1.05 (0.92-1.21)	0.472378	0.715589
IMPACT	1.10 (0.94-1.29)	0.256598	0.524516
IMPG1	1.00 (0.74-1.37)	0.978003	0.990559
ING1	1.00 (0.83-1.21)	0.992849	0.997657
INHBB	1.22 (1.03-1.45)	0.0200337	0.109922
INHBC	1.38 (1.14-1.68)	0.00102854	0.0130535
INPP1	1.06 (0.91-1.24)	0.452553	0.703409
INPP5D	1.14 (0.97-1.33)	0.106321	0.314759
INPP5J	0.97 (0.78-1.21)	0.805434	0.911879
INPPL1	1.04 (0.95-1.13)	0.387355	0.646847
INSL3	1.00 (0.94-1.06)	0.999016	0.999764
INSL4	1.05 (0.88-1.24)	0.601113	0.800114
INSL5	1.10 (1.00-1.20)	0.0383598	0.166625
INSR	1.86 (1.08-3.22)	0.0264014	0.132415
IPCEF1	1.07 (0.98-1.18)	0.139663	0.369941
IQGAP2	1.10 (0.94-1.28)	0.223171	0.487314
IRAG2	1.01 (0.92-1.11)	0.846372	0.931223
IRAK1	1.05 (0.93-1.19)	0.418711	0.671565
IRAK4	1.03 (0.95-1.12)	0.425216	0.676407
ISLR2	1.11 (0.88-1.40)	0.374306	0.63771
ISM1	1.15 (0.93-1.42)	0.188067	0.440478
ISM2	1.03 (0.84-1.27)	0.782594	0.903501
IST1	1.06 (0.97-1.16)	0.21285	0.472209
ITGA11	0.79 (0.62-1.01)	0.054925	0.20903
ITGA2	0.84 (0.64-1.09)	0.182359	0.433122
ITGA5	2.08 (1.53-2.83)	3.28253e-06	0.000177439
ITGA6	1.00 (0.85-1.18)	0.96952	0.988277
ITGAL	1.32 (1.06-1.64)	0.0136645	0.0845057
ITGAM	0.84 (0.64-1.10)	0.201416	0.457475
ITGAV	0.68 (0.42-1.11)	0.121602	0.342952
ITGAX	1.13 (0.96-1.33)	0.139457	0.369733
ITGB1	1.42 (0.98-2.06)	0.0675088	0.23882
ITGB1BP1	1.15 (0.93-1.42)	0.195889	0.449528
ITGB1BP2	1.06 (0.98-1.14)	0.174679	0.420007
ITGB2	1.00 (0.75-1.33)	0.989845	0.996447
ITGB5	1.17 (0.94-1.46)	0.153496	0.388822
ITGB6	0.96 (0.73-1.25)	0.748916	0.886131
ITGB7	1.12 (0.93-1.34)	0.227106	0.491491
ITGBL1	1.17 (0.93-1.48)	0.184488	0.435344
ITIH1	1.47 (0.93-2.31)	0.0992448	0.302712
ITIH3	1.00 (0.81-1.24)	0.981025	0.991571
ITIH4	1.22 (0.88-1.69)	0.226013	0.490142
ITIH5	0.91 (0.74-1.13)	0.387347	0.646847
ITM2A	1.00 (0.87-1.16)	0.967284	0.987929
ITPA	1.05 (0.92-1.21)	0.444033	0.695192
ITPR1	1.20 (1.07-1.35)	0.00185438	0.020079
ITPRIP	1.08 (0.88-1.31)	0.46533	0.710036
IVD	1.08 (0.91-1.28)	0.391976	0.650769
IZUMO1	0.95 (0.78-1.17)	0.645069	0.833719
JAM2	1.00 (0.72-1.38)	0.999679	0.999764
JAM3	1.16 (0.97-1.38)	0.110473	0.324092
JCHAIN	1.07 (0.93-1.23)	0.365844	0.629287
JMJD1C	1.17 (1.01-1.36)	0.0364619	0.161997
JPT2	1.06 (0.95-1.17)	0.306361	0.575462
JUN	1.13 (0.97-1.31)	0.121766	0.343038
KAZALD1	1.06 (0.88-1.28)	0.553321	0.775132
KAZN	1.02 (0.94-1.12)	0.586604	0.790482
KCNC4	1.01 (0.85-1.19)	0.942793	0.972443
KCNH2	1.06 (0.94-1.19)	0.332151	0.599228
KCNIP4	0.89 (0.73-1.08)	0.229432	0.492954
KCTD5	1.35 (1.14-1.61)	0.000575664	0.00840182
KDM3A	0.99 (0.89-1.10)	0.829114	0.922164
KDR	1.27 (0.91-1.77)	0.165268	0.406076
KEL	1.36 (1.08-1.71)	0.00967255	0.0680341
KHDC3L	0.91 (0.78-1.06)	0.228746	0.492767
KHK	1.21 (1.05-1.40)	0.00685273	0.0522623
KIAA0319	0.90 (0.67-1.21)	0.493879	0.732165
KIAA1549	0.97 (0.85-1.11)	0.67391	0.845968
KIAA1549L	0.89 (0.64-1.24)	0.494983	0.732236
KIAA2013	0.96 (0.81-1.14)	0.656258	0.837841
KIF1C	1.25 (1.01-1.56)	0.044305	0.181863
KIF20B	0.96 (0.84-1.09)	0.499707	0.735946
KIF22	1.11 (1.02-1.19)	0.0109391	0.0734049
KIFBP	1.05 (0.95-1.16)	0.374148	0.63771
KIR2DL2	0.99 (0.89-1.10)	0.879214	0.943192
KIR2DL3	0.98 (0.88-1.10)	0.748777	0.886131
KIR2DS4	1.02 (0.96-1.07)	0.557513	0.775681
KIR3DL1	1.06 (0.99-1.14)	0.0939999	0.293147
KIR3DL2	1.07 (0.96-1.18)	0.205093	0.463006
KIRREL1	1.17 (1.02-1.33)	0.0211095	0.11327
KIRREL2	1.00 (0.81-1.24)	0.980411	0.991571
KIT	0.80 (0.61-1.06)	0.114678	0.330775
KITLG	0.63 (0.51-0.79)	3.62598e-05	0.00110252
KLB	1.00 (0.89-1.13)	0.971175	0.988962
KLF4	1.38 (1.13-1.68)	0.00137482	0.0159885
KLHL41	1.09 (0.92-1.29)	0.307427	0.575982
KLK1	1.01 (0.94-1.08)	0.851715	0.933592
KLK10	1.17 (0.94-1.44)	0.154912	0.390154
KLK11	0.88 (0.66-1.18)	0.391698	0.650769
KLK12	1.03 (0.97-1.10)	0.305918	0.575462
KLK13	1.31 (1.08-1.58)	0.00502937	0.0421311
KLK14	1.02 (0.86-1.22)	0.791549	0.906639
KLK15	0.82 (0.68-0.98)	0.0278984	0.137793
KLK3	1.03 (0.97-1.09)	0.318014	0.586169
KLK4	1.14 (1.00-1.29)	0.0416874	0.176612
KLK6	0.88 (0.67-1.16)	0.358418	0.624086
KLK7	0.94 (0.74-1.19)	0.603383	0.801799
KLK8	1.30 (1.03-1.64)	0.0300635	0.144334
KLKB1	0.82 (0.58-1.17)	0.270952	0.5384
KLRB1	0.97 (0.78-1.22)	0.815075	0.914632
KLRC1	1.19 (1.05-1.35)	0.00771724	0.0578947
KLRD1	1.02 (0.86-1.22)	0.816183	0.914632
KLRF1	1.06 (0.87-1.29)	0.559117	0.777542
KLRK1	0.99 (0.81-1.21)	0.916333	0.960932
KRT14	1.19 (0.89-1.59)	0.247799	0.514391
KRT17	1.08 (0.85-1.37)	0.543518	0.769252
KRT18	1.20 (1.09-1.31)	7.13657e-05	0.00189379
KRT19	1.14 (1.01-1.29)	0.0335286	0.153223
KRT5	1.07 (0.90-1.26)	0.440072	0.692369
KRT6C	1.10 (0.88-1.39)	0.397071	0.654428
KRT8	1.21 (1.10-1.34)	0.000100595	0.00244697
KYAT1	1.05 (0.91-1.23)	0.493197	0.731526
KYNU	1.55 (1.32-1.84)	2.14801e-07	2.2393e-05
L1CAM	1.27 (0.96-1.69)	0.0973148	0.297889
L3HYPDH	1.10 (0.99-1.21)	0.0704195	0.245585
LACRT	0.79 (0.64-0.98)	0.0307471	0.145463
LACTB2	1.08 (0.95-1.22)	0.264689	0.534478
LAG3	1.09 (0.89-1.34)	0.395536	0.653037
LAIR1	1.22 (1.00-1.48)	0.0472014	0.190043
LAIR2	1.03 (0.95-1.12)	0.486731	0.725622
LAMA1	1.13 (0.97-1.32)	0.118669	0.338277
LAMA4	1.24 (0.97-1.59)	0.0878458	0.279631
LAMB1	0.96 (0.70-1.30)	0.775828	0.899776
LAMP1	1.26 (0.99-1.60)	0.0610149	0.225161
LAMP2	1.36 (0.88-2.10)	0.162802	0.402728
LAMP3	1.53 (1.34-1.75)	5.05188e-10	1.47464e-07
LAMTOR5	0.99 (0.79-1.24)	0.935901	0.967954
LAP3	1.13 (0.95-1.35)	0.15093	0.385447
LARP1	0.99 (0.86-1.15)	0.922369	0.96329
LAT	1.11 (0.99-1.24)	0.0804717	0.265049
LAT2	1.03 (0.96-1.10)	0.421808	0.674661
LATS1	1.10 (0.99-1.23)	0.0713455	0.248221
LAYN	1.06 (0.83-1.35)	0.646068	0.833719
LBP	1.16 (1.00-1.34)	0.0427574	0.178809
LBR	1.16 (1.04-1.29)	0.00950402	0.0673355
LCAT	1.09 (0.73-1.62)	0.674398	0.845968
LCN15	1.13 (0.99-1.30)	0.0629604	0.229919
LCN2	1.26 (1.01-1.57)	0.0390025	0.168455
LCP1	1.02 (0.84-1.23)	0.854352	0.934028
LDLR	1.20 (1.03-1.39)	0.0169835	0.0972056
LDLRAP1	1.06 (0.97-1.17)	0.193933	0.448546
LECT2	1.15 (1.02-1.29)	0.0205917	0.11131
LEFTY2	0.92 (0.79-1.07)	0.293996	0.564589
LEG1	1.17 (1.02-1.33)	0.0222079	0.117193
LELP1	0.98 (0.86-1.12)	0.766947	0.896087
LEO1	1.27 (1.01-1.60)	0.0408864	0.174058
LEP	1.10 (1.02-1.18)	0.0147728	0.0883646
LEPR	0.89 (0.68-1.17)	0.414836	0.668727
LETM1	1.27 (1.09-1.49)	0.00290022	0.0286005
LGALS1	1.23 (0.96-1.56)	0.096208	0.295923
LGALS3	1.41 (1.07-1.85)	0.0137051	0.0845775
LGALS3BP	1.71 (1.36-2.14)	4.85556e-06	0.000227281
LGALS4	1.32 (1.14-1.53)	0.000149304	0.00325237
LGALS7_LGALS7B	1.29 (1.08-1.54)	0.00555571	0.045682
LGALS8	1.16 (1.01-1.33)	0.0304293	0.144904
LGALS9	1.88 (1.50-2.36)	5.71351e-08	7.25119e-06
LGMN	1.64 (1.31-2.05)	1.25283e-05	0.000469489
LHB	0.96 (0.87-1.06)	0.385814	0.646122
LHPP	1.05 (0.92-1.21)	0.469505	0.713052
LIF	1.10 (0.94-1.28)	0.240385	0.504809
LIFR	1.49 (1.05-2.10)	0.024763	0.126369
LILRA2	1.56 (1.23-1.97)	0.000263956	0.00469809
LILRA3	1.04 (0.97-1.12)	0.273134	0.540633
LILRA4	1.10 (0.93-1.31)	0.27711	0.543038
LILRA5	1.56 (1.22-2.00)	0.00042865	0.00673295
LILRA6	1.04 (0.92-1.18)	0.506863	0.740178
LILRB1	1.55 (1.15-2.09)	0.00410792	0.036685
LILRB2	1.46 (1.14-1.87)	0.00297032	0.0291932
LILRB4	1.49 (1.24-1.78)	1.58731e-05	0.000565044
LILRB5	1.01 (0.90-1.14)	0.809578	0.912655
LIPF	1.06 (0.91-1.23)	0.460217	0.709512
LMNB1	1.17 (1.03-1.34)	0.017604	0.09901
LMNB2	1.69 (1.27-2.24)	0.000284178	0.00497949
LMOD1	1.14 (0.90-1.44)	0.268398	0.537701
LMOD2	1.01 (0.87-1.17)	0.907803	0.956979
LONP1	1.11 (1.00-1.23)	0.0517741	0.20131
LPA	1.03 (0.98-1.08)	0.299072	0.569467
LPCAT2	1.17 (1.00-1.38)	0.0565805	0.213936
LPL	0.85 (0.73-0.99)	0.039798	0.17109
LPO	1.16 (1.01-1.33)	0.0337491	0.153687
LPP	1.00 (0.87-1.15)	0.95633	0.982241
LRCH4	1.08 (0.95-1.23)	0.224733	0.489548
LRFN2	1.09 (0.91-1.31)	0.32488	0.592811
LRG1	1.07 (0.76-1.50)	0.693901	0.855907
LRIG1	1.12 (0.88-1.43)	0.350509	0.618209
LRIG3	1.28 (0.96-1.71)	0.0913204	0.287711
LRP1	1.39 (1.03-1.87)	0.0316933	0.14782
LRP11	1.00 (0.79-1.27)	0.996007	0.999087
LRP2	0.92 (0.71-1.21)	0.562987	0.780322
LRP2BP	0.99 (0.88-1.11)	0.816938	0.914932
LRPAP1	1.24 (1.09-1.40)	0.000951628	0.0123458
LRRC25	1.29 (1.06-1.58)	0.0127948	0.0813685
LRRC37A2	1.02 (0.82-1.26)	0.859933	0.935666
LRRC38	0.89 (0.73-1.08)	0.244876	0.511663
LRRC59	1.24 (1.04-1.49)	0.0162119	0.0942681
LRRFIP1	1.02 (0.85-1.22)	0.857143	0.93452
LRRN1	0.68 (0.55-0.84)	0.000336846	0.0057166
LRTM1	0.89 (0.70-1.13)	0.340494	0.60752
LRTM2	0.88 (0.63-1.22)	0.436027	0.689471
LSM1	1.24 (1.09-1.42)	0.000994322	0.012786
LSM8	1.01 (0.91-1.12)	0.810808	0.913097
LSP1	1.18 (0.97-1.45)	0.102685	0.307225
LTA	1.03 (0.84-1.28)	0.762392	0.894103
LTA4H	1.15 (1.01-1.32)	0.0385575	0.167235
LTB	0.99 (0.76-1.29)	0.937758	0.969142
LTBP2	1.28 (1.02-1.61)	0.0321569	0.149468
LTBP3	1.13 (0.98-1.31)	0.0961905	0.295923
LTBR	1.11 (0.82-1.50)	0.502642	0.737292
LTO1	0.81 (0.63-1.02)	0.0741711	0.252632
LUZP2	0.81 (0.65-1.01)	0.0653851	0.23549
LXN	0.95 (0.83-1.09)	0.463165	0.709512
LY6D	1.26 (1.01-1.57)	0.0402732	0.172625
LY75	0.85 (0.69-1.06)	0.147776	0.379672
LY9	1.26 (0.94-1.69)	0.123461	0.344206
LY96	1.52 (1.23-1.87)	8.14772e-05	0.0021235
LYAR	1.04 (0.89-1.22)	0.636498	0.826117
LYN	1.05 (0.95-1.16)	0.312303	0.581353
LYPD1	1.06 (0.93-1.20)	0.373754	0.637631
LYPD3	1.09 (0.85-1.39)	0.511506	0.743287
LYPD8	1.18 (1.01-1.38)	0.0344467	0.15541
LYPLA2	1.08 (1.00-1.17)	0.0510691	0.200053
LYSMD3	1.02 (0.94-1.12)	0.600914	0.800114
LYVE1	1.25 (0.79-1.98)	0.344571	0.612921
LYZL2	1.00 (0.78-1.28)	0.998745	0.999764
LZTFL1	1.05 (0.92-1.20)	0.454035	0.703547
M6PR	0.93 (0.73-1.19)	0.555475	0.775132
MAD1L1	1.30 (1.14-1.48)	9.26853e-05	0.00229278
MAEA	0.96 (0.76-1.21)	0.723139	0.870697
MAG	0.87 (0.71-1.06)	0.163744	0.404119
MAGEA3	0.94 (0.85-1.04)	0.228846	0.492767
MAGED1	1.14 (0.96-1.36)	0.142028	0.373831
MAMDC2	1.16 (0.89-1.50)	0.268819	0.537701
MAMDC4	1.23 (1.05-1.44)	0.00934787	0.0668961
MAN1A2	1.19 (0.84-1.68)	0.3296	0.597149
MAN2B2	1.33 (1.14-1.54)	0.00025541	0.00461254
MANEAL	0.98 (0.81-1.18)	0.839279	0.927872
MANF	1.05 (0.98-1.13)	0.200841	0.457297
MANSC1	0.97 (0.71-1.33)	0.841832	0.928777
MANSC4	0.95 (0.82-1.10)	0.485989	0.725323
MAP1LC3A	1.31 (0.98-1.75)	0.0675534	0.23882
MAP1LC3B2	0.89 (0.76-1.05)	0.172913	0.417826
MAP2	1.03 (0.85-1.26)	0.74044	0.881462
MAP2K1	1.06 (0.92-1.22)	0.409908	0.66573
MAP2K6	1.00 (0.92-1.08)	0.920634	0.962393
MAP3K5	0.99 (0.91-1.09)	0.904146	0.955304
MAP4K5	1.01 (0.94-1.09)	0.735032	0.878967
MAPK13	1.11 (0.91-1.35)	0.318085	0.586169
MAPK9	1.20 (0.98-1.46)	0.075871	0.256328
MAPKAPK2	1.02 (0.90-1.15)	0.764549	0.894315
MAPRE3	0.96 (0.89-1.02)	0.207126	0.465077
MAPT	1.16 (0.97-1.38)	0.0951022	0.295009
MARCO	1.70 (1.24-2.33)	0.00104998	0.0131885
MARS1	1.04 (0.93-1.15)	0.516611	0.746899
MASP1	0.97 (0.68-1.40)	0.883412	0.943677
MATN2	1.23 (0.93-1.62)	0.151311	0.386081
MATN3	1.15 (0.88-1.49)	0.310709	0.579527
MAVS	1.02 (0.93-1.12)	0.70699	0.860869
MAX	1.06 (0.98-1.15)	0.136023	0.364923
MB	1.05 (0.91-1.20)	0.516339	0.746899
MBL2	1.04 (0.95-1.13)	0.416988	0.669604
MCAM	1.09 (0.85-1.39)	0.50097	0.736691
MCEE	0.99 (0.79-1.23)	0.923632	0.963919
MCEMP1	1.08 (0.97-1.19)	0.154013	0.388822
MCFD2	1.18 (0.97-1.43)	0.094682	0.294331
MCTS1	1.05 (0.74-1.48)	0.788089	0.906395
MDGA1	0.96 (0.85-1.08)	0.475772	0.717017
MDH1	1.09 (0.88-1.36)	0.424044	0.675646
MDK	1.28 (1.10-1.48)	0.00114942	0.0141568
MDM1	0.94 (0.70-1.28)	0.700936	0.856797
MECR	1.08 (0.98-1.19)	0.127656	0.353529
MED18	1.03 (0.92-1.15)	0.568991	0.782897
MED21	1.05 (0.88-1.26)	0.561984	0.780044
MEGF10	0.94 (0.76-1.17)	0.602934	0.801799
MEGF11	1.33 (1.05-1.68)	0.0180779	0.101479
MEGF9	1.67 (1.13-2.45)	0.00935033	0.0668961
MELTF	0.99 (0.72-1.34)	0.926894	0.96497
MENT	0.59 (0.41-0.87)	0.00677521	0.0522623
MEP1A	1.25 (1.11-1.40)	0.000234199	0.00441051
MEP1B	1.00 (0.93-1.08)	0.912061	0.958699
MEPE	1.05 (0.76-1.45)	0.763007	0.894315
MERTK	1.26 (0.91-1.73)	0.157305	0.39414
MESD	1.04 (0.97-1.12)	0.22564	0.490142
MET	0.93 (0.61-1.40)	0.721284	0.869516
METAP1	1.00 (0.75-1.35)	0.985921	0.994445
METAP1D	1.08 (0.97-1.20)	0.143385	0.376049
METAP2	1.05 (0.91-1.22)	0.473894	0.715589
MFAP3	1.02 (0.86-1.22)	0.814443	0.914632
MFAP3L	0.95 (0.82-1.11)	0.520758	0.749567
MFAP4	1.08 (0.82-1.44)	0.576468	0.78668
MFAP5	1.18 (0.97-1.43)	0.105554	0.31344
MFGE8	1.32 (1.10-1.59)	0.00313622	0.0300467
MGLL	1.04 (0.94-1.15)	0.415455	0.668727
MGMT	1.01 (0.94-1.09)	0.730274	0.876175
MIA	0.90 (0.72-1.14)	0.398976	0.655012
MICALL2	1.00 (0.88-1.14)	0.98546	0.994445
MICB_MICA	1.03 (0.97-1.09)	0.327807	0.595438
MIF	1.05 (0.93-1.19)	0.430494	0.68257
MILR1	1.22 (1.03-1.44)	0.0202342	0.110813
MINDY1	1.01 (0.93-1.10)	0.770515	0.896833
MINK1	1.05 (0.95-1.16)	0.3228	0.591139
MITD1	1.02 (0.94-1.11)	0.647326	0.834974
MKI67	1.05 (0.83-1.31)	0.698769	0.856543
MLLT1	1.03 (0.90-1.18)	0.671104	0.845606
MLN	1.14 (1.05-1.25)	0.00327097	0.0309998
MME	1.11 (1.00-1.22)	0.0444117	0.181863
MMP1	1.19 (1.08-1.31)	0.000449524	0.00694264
MMP10	1.00 (0.87-1.16)	0.963369	0.985536
MMP12	1.38 (1.20-1.59)	5.90925e-06	0.000257449
MMP13	0.89 (0.68-1.17)	0.407924	0.664643
MMP15	1.25 (1.09-1.43)	0.0015961	0.017724
MMP3	1.07 (0.93-1.23)	0.336394	0.602879
MMP7	1.32 (1.09-1.59)	0.00397469	0.0361131
MMP8	1.05 (0.94-1.17)	0.432162	0.684472
MMP9	1.12 (0.98-1.28)	0.100788	0.30496
MMUT	1.00 (0.83-1.20)	0.972389	0.988962
MN1	0.97 (0.83-1.15)	0.745048	0.884713
MNAT1	1.11 (0.91-1.36)	0.285221	0.552914
MNDA	1.02 (0.94-1.11)	0.651304	0.836363
MOCS2	1.07 (0.93-1.23)	0.32822	0.595817
MOG	0.83 (0.65-1.06)	0.145905	0.376566
MORC3	0.99 (0.71-1.37)	0.931857	0.966628
MORF4L1	0.70 (0.53-0.91)	0.00920938	0.0663758
MORF4L2	0.90 (0.70-1.17)	0.436855	0.690137
MORN4	1.06 (0.95-1.19)	0.301464	0.571601
MPHOSPH8	1.10 (0.98-1.23)	0.118257	0.33743
MPI	1.06 (0.97-1.17)	0.205609	0.463812
MPIG6B	1.08 (0.96-1.21)	0.186346	0.438664
MPO	1.08 (0.90-1.28)	0.410522	0.66573
MPRIP	0.79 (0.64-0.98)	0.0334507	0.153223
MRC1	1.65 (1.23-2.21)	0.00072639	0.010049
MRI1	1.09 (0.95-1.26)	0.194549	0.448923
MRPL24	1.20 (0.98-1.48)	0.0727941	0.249984
MRPL28	0.78 (0.57-1.07)	0.12139	0.342804
MRPL46	1.08 (0.79-1.47)	0.641651	0.831327
MRPL52	0.94 (0.65-1.37)	0.75793	0.891377
MRPL58	1.03 (0.91-1.16)	0.692992	0.855907
MRPS16	1.31 (1.00-1.71)	0.0529553	0.203927
MSLN	1.30 (1.15-1.48)	5.41814e-05	0.00152073
MSLNL	1.11 (0.87-1.41)	0.397724	0.654428
MSMB	1.07 (0.96-1.20)	0.237453	0.501539
MSR1	1.50 (1.27-1.78)	2.61434e-06	0.000148951
MSRA	1.06 (0.94-1.19)	0.353496	0.620747
MST1	1.24 (1.03-1.49)	0.0204586	0.111276
MSTN	0.89 (0.77-1.04)	0.138606	0.36848
MTDH	1.12 (1.02-1.24)	0.0220942	0.116996
MTHFD2	1.09 (0.78-1.53)	0.60593	0.802332
MTHFSD	1.01 (0.93-1.09)	0.869316	0.939827
MTIF3	1.07 (0.97-1.19)	0.194839	0.449233
MTPN	0.91 (0.69-1.21)	0.525667	0.754175
MTR	1.11 (0.98-1.26)	0.112414	0.326055
MTSS1	1.00 (0.92-1.08)	0.969656	0.988277
MTSS2	1.08 (0.99-1.19)	0.0808595	0.265798
MTUS1	1.23 (1.06-1.42)	0.00618993	0.0492327
MUC13	1.31 (1.11-1.54)	0.00155644	0.0174975
MUC16	1.00 (0.96-1.05)	0.882468	0.943677
MUC2	0.95 (0.86-1.05)	0.331662	0.598715
MUCL3	0.89 (0.70-1.12)	0.314125	0.582548
MVK	1.21 (1.09-1.34)	0.000220396	0.0041775
MXRA8	0.76 (0.58-1.00)	0.0470709	0.190041
MYBPC1	1.08 (0.96-1.21)	0.21289	0.472209
MYBPC2	1.13 (1.03-1.24)	0.0127848	0.0813685
MYCBP2	0.97 (0.84-1.11)	0.619717	0.811553
MYDGF	1.07 (0.97-1.17)	0.162416	0.402456
MYH4	0.88 (0.71-1.10)	0.277884	0.543137
MYH7B	1.02 (0.82-1.26)	0.848934	0.931944
MYH9	1.07 (0.99-1.16)	0.101257	0.305169
MYL1	1.09 (0.88-1.35)	0.438724	0.691488
MYL3	1.05 (0.93-1.18)	0.409178	0.665718
MYL4	1.06 (0.90-1.26)	0.463087	0.709512
MYL6B	1.03 (0.94-1.13)	0.551777	0.775132
MYLPF	1.05 (0.88-1.26)	0.572562	0.783586
MYO6	1.03 (0.81-1.32)	0.78938	0.906527
MYO9B	1.03 (0.90-1.17)	0.685277	0.85229
MYOC	1.04 (0.87-1.24)	0.681698	0.851102
MYOM1	1.11 (0.92-1.33)	0.267405	0.537701
MYOM2	0.99 (0.82-1.19)	0.91649	0.960932
MYOM3	1.01 (0.92-1.11)	0.767775	0.896096
MZB1	1.25 (1.07-1.46)	0.00499074	0.0421311
MZT1	1.03 (0.87-1.22)	0.702694	0.857868
NAA10	1.16 (0.97-1.40)	0.108898	0.321085
NAA80	1.06 (0.98-1.14)	0.152139	0.386841
NAAA	1.11 (0.97-1.28)	0.130937	0.357071
NACC1	1.07 (0.92-1.26)	0.382451	0.645627
NADK	1.13 (0.98-1.31)	0.0948598	0.29457
NAGA	1.02 (0.87-1.18)	0.835925	0.92567
NAGK	1.21 (1.03-1.41)	0.018142	0.101644
NAGPA	1.43 (0.93-2.19)	0.101866	0.305913
NAMPT	1.07 (0.92-1.24)	0.362488	0.625726
NAP1L4	1.02 (0.82-1.27)	0.831535	0.923701
NAPRT	1.00 (0.76-1.31)	0.996819	0.999216
NARS1	1.12 (0.93-1.36)	0.241002	0.505378
NBL1	1.02 (0.74-1.41)	0.899327	0.953003
NBN	1.06 (0.90-1.25)	0.452886	0.703547
NCAM1	0.87 (0.67-1.14)	0.312811	0.581353
NCAM2	0.88 (0.65-1.19)	0.397473	0.654428
NCAN	0.76 (0.62-0.93)	0.00649766	0.050849
NCF2	1.04 (0.95-1.15)	0.382815	0.645627
NCK2	1.05 (0.97-1.14)	0.249787	0.516746
NCLN	0.93 (0.78-1.11)	0.404339	0.660843
NCR1	1.17 (0.93-1.48)	0.16786	0.409685
NCR3LG1	1.53 (1.18-1.97)	0.00114175	0.0141219
NCS1	1.21 (0.92-1.59)	0.172195	0.417558
NDRG1	1.01 (0.89-1.14)	0.933598	0.967402
NDST1	0.97 (0.84-1.13)	0.719376	0.869324
NDUFA5	1.32 (1.02-1.71)	0.0371623	0.164359
NDUFB7	1.04 (0.94-1.15)	0.495432	0.732236
NDUFS6	1.06 (0.96-1.18)	0.254988	0.523608
NEB	1.17 (0.94-1.46)	0.168076	0.409871
NECAP2	1.13 (0.99-1.29)	0.079581	0.263375
NECTIN1	1.07 (0.81-1.41)	0.643642	0.833167
NECTIN2	1.38 (1.04-1.84)	0.0270769	0.134876
NECTIN4	1.18 (0.89-1.56)	0.261393	0.530233
NEDD4L	1.02 (0.85-1.24)	0.818259	0.91537
NEDD9	1.00 (0.76-1.32)	0.985604	0.994445
NEFL	1.23 (1.04-1.46)	0.0162019	0.0942681
NEK7	1.02 (0.90-1.15)	0.811621	0.913107
NELL1	0.94 (0.77-1.16)	0.57145	0.783586
NELL2	1.06 (0.80-1.42)	0.680653	0.850866
NENF	0.95 (0.87-1.03)	0.211051	0.470273
NEO1	0.84 (0.55-1.28)	0.419834	0.672609
NEXN	1.04 (0.91-1.18)	0.555897	0.775132
NFASC	1.60 (1.21-2.10)	0.000857489	0.011292
NFAT5	0.99 (0.89-1.10)	0.869744	0.939941
NFATC1	1.02 (0.93-1.11)	0.725368	0.872773
NFATC3	1.16 (1.01-1.32)	0.0339376	0.154065
NFE2	1.05 (0.93-1.19)	0.416418	0.669341
NFIC	0.94 (0.75-1.18)	0.583503	0.788175
NFKB1	1.07 (0.95-1.22)	0.251787	0.520146
NFKB2	0.96 (0.80-1.14)	0.608864	0.803131
NFKBIE	1.09 (0.92-1.30)	0.320309	0.588185
NFU1	1.06 (0.97-1.16)	0.185296	0.436896
NFX1	1.01 (0.88-1.15)	0.902668	0.954786
NFYA	0.96 (0.75-1.23)	0.768689	0.896554
NGF	0.70 (0.34-1.44)	0.335008	0.60211
NGFR	1.04 (0.77-1.41)	0.799112	0.911545
NGRN	1.61 (1.14-2.29)	0.00735857	0.0556468
NHLRC3	2.06 (1.55-2.73)	5.82103e-07	4.77493e-05
NID1	1.57 (1.27-1.94)	3.29423e-05	0.00102296
NID2	1.19 (1.07-1.33)	0.00197112	0.0209989
NINJ1	1.08 (0.94-1.24)	0.294699	0.565195
NIT1	0.96 (0.79-1.16)	0.651106	0.836363
NIT2	1.09 (0.97-1.24)	0.145217	0.376357
NLGN1	1.02 (0.89-1.16)	0.802599	0.911545
NLGN2	1.10 (0.92-1.33)	0.291822	0.562197
NME1	1.18 (0.76-1.81)	0.461849	0.709512
NME3	1.32 (0.94-1.86)	0.107676	0.318125
NMI	1.06 (0.93-1.20)	0.370154	0.633712
NMNAT1	1.06 (0.95-1.18)	0.276157	0.5424
NMRK2	0.95 (0.75-1.21)	0.680148	0.850866
NMT1	1.06 (0.93-1.21)	0.358166	0.624086
NOMO1	2.19 (1.62-2.97)	3.51621e-07	3.31091e-05
NOP56	1.06 (0.98-1.15)	0.117493	0.335579
NOS1	1.12 (0.96-1.30)	0.135849	0.364923
NOS2	1.22 (0.98-1.52)	0.0731355	0.250273
NOS3	1.20 (1.04-1.38)	0.0129003	0.0816833
NOTCH1	1.19 (0.69-2.03)	0.533451	0.760188
NOTCH2	0.78 (0.52-1.18)	0.240941	0.505378
NOTCH3	1.06 (0.84-1.34)	0.616651	0.809697
NPC2	1.49 (1.17-1.89)	0.0012396	0.0148905
NPDC1	1.34 (1.03-1.74)	0.0292877	0.142993
NPHS1	1.27 (0.99-1.64)	0.0630575	0.229919
NPHS2	1.01 (0.92-1.10)	0.874636	0.943192
NPL	1.50 (1.26-1.78)	3.92238e-06	0.000200867
NPPB	1.06 (0.99-1.13)	0.0840772	0.271732
NPPC	1.02 (0.87-1.19)	0.842532	0.928777
NPR1	0.95 (0.75-1.20)	0.645521	0.833719
NPTN	1.08 (0.98-1.18)	0.141269	0.372506
NPTX1	1.11 (0.91-1.36)	0.297481	0.567547
NPTX2	1.10 (0.87-1.39)	0.428416	0.680015
NPTXR	0.77 (0.60-0.99)	0.0421086	0.177613
NPY	1.11 (0.97-1.26)	0.122203	0.343038
NRCAM	1.29 (0.95-1.74)	0.0974816	0.297957
NRGN	1.03 (0.94-1.14)	0.512111	0.743708
NRN1	1.21 (0.99-1.47)	0.0693979	0.243184
NRP1	1.36 (1.00-1.85)	0.0464434	0.187768
NRP2	1.33 (1.01-1.76)	0.0433035	0.180183
NRTN	1.25 (1.08-1.46)	0.00351765	0.0327253
NRXN3	1.04 (0.81-1.35)	0.751727	0.886698
NSFL1C	1.07 (0.94-1.21)	0.295891	0.566364
NT5C	1.04 (0.92-1.17)	0.564694	0.78155
NT5C1A	1.47 (1.18-1.83)	0.0006845	0.00960604
NT5C3A	1.02 (0.93-1.12)	0.690069	0.855334
NT5E	1.13 (0.98-1.31)	0.0960964	0.295923
NTF3	0.95 (0.74-1.21)	0.662099	0.840352
NTF4	1.01 (0.81-1.27)	0.906862	0.956679
NTPROBNP	1.05 (0.97-1.13)	0.231492	0.494674
NTRK2	1.21 (0.87-1.68)	0.256234	0.524507
NTRK3	0.64 (0.44-0.91)	0.0145343	0.0874755
NUB1	1.04 (0.94-1.15)	0.479053	0.719356
NUBP1	0.99 (0.90-1.08)	0.770558	0.896833
NUCB2	1.36 (1.09-1.69)	0.0057039	0.0465075
NUDC	1.11 (0.97-1.26)	0.139365	0.369733
NUDT10	1.30 (0.95-1.79)	0.100425	0.304719
NUDT15	1.02 (0.85-1.22)	0.844242	0.929702
NUDT16	1.11 (1.00-1.23)	0.049113	0.194038
NUDT2	1.07 (0.92-1.24)	0.354402	0.621042
NUDT5	1.14 (0.97-1.34)	0.106507	0.314989
NUMB	1.08 (0.97-1.21)	0.167567	0.409385
NUP50	0.87 (0.63-1.18)	0.360901	0.624835
NXPE4	1.21 (0.95-1.53)	0.122872	0.343539
NXPH1	0.81 (0.64-1.03)	0.0863161	0.275664
NXPH3	0.75 (0.56-1.01)	0.0572168	0.216062
OBP2B	0.97 (0.87-1.09)	0.622768	0.813724
OCLN	1.54 (1.28-1.85)	4.4434e-06	0.000213755
ODAM	0.81 (0.68-0.97)	0.018435	0.103088
OFD1	1.10 (0.97-1.25)	0.144503	0.376357
OGA	1.03 (0.91-1.18)	0.598778	0.798097
OGFR	1.34 (1.05-1.72)	0.0205036	0.111276
OGN	1.08 (0.89-1.30)	0.455463	0.705303
OGT	0.92 (0.79-1.07)	0.293606	0.56421
OLFM4	1.01 (0.93-1.09)	0.879058	0.943192
OLR1	1.01 (0.88-1.17)	0.887485	0.946365
OMD	0.88 (0.73-1.05)	0.156432	0.392486
OMG	0.86 (0.76-0.97)	0.017202	0.0976278
OMP	0.95 (0.78-1.15)	0.584054	0.78819
OPHN1	1.02 (0.94-1.11)	0.579956	0.787696
OPLAH	1.05 (0.92-1.20)	0.443786	0.695192
OPTC	0.77 (0.64-0.94)	0.00821007	0.0606713
ORM1	1.71 (1.11-2.63)	0.014529	0.0874755
OSBPL2	1.28 (1.07-1.54)	0.00760237	0.0573419
OSCAR	1.38 (1.08-1.78)	0.0115187	0.0757277
OSM	1.10 (0.98-1.23)	0.0956952	0.295905
OSMR	2.04 (1.37-3.03)	0.000429027	0.00673295
OSTN	1.09 (0.89-1.34)	0.41318	0.667814
OTOA	1.02 (0.85-1.21)	0.86614	0.938169
OTUD6B	1.03 (0.88-1.20)	0.746106	0.884959
OTUD7B	1.12 (0.97-1.29)	0.121016	0.342374
OXCT1	1.16 (1.02-1.33)	0.0221147	0.116996
OXT	1.04 (0.99-1.10)	0.144792	0.376357
P4HB	1.36 (1.10-1.68)	0.00442441	0.0382096
PACS2	1.04 (0.90-1.21)	0.571745	0.783586
PADI2	1.05 (0.91-1.21)	0.492495	0.730855
PADI4	0.98 (0.87-1.10)	0.692706	0.855907
PAEP	0.95 (0.89-1.01)	0.0870697	0.277463
PAFAH1B3	0.95 (0.88-1.04)	0.269392	0.537701
PAFAH2	1.08 (0.90-1.30)	0.385043	0.646122
PAG1	1.07 (0.92-1.24)	0.393883	0.651783
PAGR1	1.25 (1.02-1.52)	0.0285441	0.14027
PAIP2B	0.98 (0.82-1.17)	0.786472	0.905606
PAK4	1.07 (0.93-1.23)	0.334962	0.60211
PALLD	1.01 (0.80-1.27)	0.939925	0.970513
PALM	1.27 (0.96-1.69)	0.094656	0.294331
PALM2	1.61 (1.32-1.97)	2.65346e-06	0.000148951
PALM3	1.00 (0.89-1.13)	0.962563	0.985522
PAM	1.21 (0.89-1.65)	0.218982	0.481694
PAMR1	1.61 (1.21-2.14)	0.00112284	0.0139471
PAPPA	1.16 (0.97-1.38)	0.102984	0.307688
PARD3	1.00 (0.88-1.13)	0.995603	0.999026
PARK7	1.06 (0.91-1.24)	0.454044	0.703547
PARP1	1.07 (0.92-1.25)	0.348651	0.61712
PAXX	1.19 (0.98-1.45)	0.0809776	0.265887
PBK	0.96 (0.71-1.30)	0.783357	0.903501
PBLD	1.21 (1.03-1.42)	0.018677	0.104042
PBXIP1	0.98 (0.73-1.33)	0.919769	0.962393
PCARE	1.12 (1.02-1.23)	0.0203523	0.111044
PCBD1	1.35 (1.14-1.60)	0.000403571	0.00647265
PCBP2	1.08 (0.95-1.22)	0.254342	0.522834
PCDH1	1.07 (0.72-1.59)	0.740438	0.881462
PCDH12	1.09 (0.76-1.56)	0.650709	0.836363
PCDH17	1.03 (0.81-1.31)	0.791646	0.906639
PCDH7	0.96 (0.74-1.26)	0.775463	0.899776
PCDH9	0.99 (0.75-1.29)	0.915358	0.960781
PCDHB15	0.77 (0.61-0.98)	0.0349399	0.156355
PCNA	0.99 (0.86-1.15)	0.90425	0.955304
PCSK7	1.32 (1.12-1.56)	0.00116894	0.0143367
PCSK9	1.49 (1.21-1.83)	0.000144495	0.00317128
PCYT2	1.10 (0.98-1.24)	0.100579	0.30487
PDAP1	1.06 (0.97-1.17)	0.19693	0.451207
PDCD1	1.22 (1.01-1.48)	0.0405838	0.173193
PDCD1LG2	1.36 (1.04-1.77)	0.0244653	0.125069
PDCD5	1.12 (0.97-1.29)	0.112478	0.326055
PDCD6	1.03 (0.91-1.16)	0.687392	0.853548
PDCL2	1.03 (0.87-1.22)	0.747363	0.88573
PDE1C	0.89 (0.74-1.08)	0.244004	0.510601
PDE4D	0.98 (0.84-1.15)	0.833887	0.924465
[truncated: 921 more rows]

## Sheet: Supplementary Data 3
Supplementary Data 3. Aassociation between detected proteins and psoriasis in UKB-PPP after excluding participants with a baseline history of hypertension, diabetes, dyslipidemia and cardiovascular disease.
Proteins	HR (95%CI)	P-value	FDR
A1BG	1.96 (1.02-3.77)	0.0441092	0.235216
AAMDC	1.16 (0.93-1.45)	0.183871	0.42898
AARSD1	1.01 (0.83-1.23)	0.910218	0.959872
ABCA2	0.98 (0.70-1.38)	0.905357	0.958555
ABHD14B	1.00 (0.83-1.22)	0.969175	0.985858
ABL1	1.15 (0.98-1.33)	0.081099	0.295701
ABO	0.99 (0.91-1.08)	0.819694	0.916073
ABRAXAS2	1.16 (0.97-1.38)	0.106666	0.336602
ACAA1	1.21 (1.06-1.38)	0.00415846	0.0622489
ACADM	1.20 (1.05-1.37)	0.00704084	0.0842303
ACADSB	1.17 (1.03-1.33)	0.0142301	0.134395
ACAN	0.99 (0.69-1.43)	0.966636	0.984512
ACE	1.38 (0.85-2.23)	0.197051	0.442115
ACE2	1.39 (1.15-1.70)	0.000921794	0.0258723
ACHE	1.02 (0.71-1.46)	0.930744	0.969955
ACOT13	1.06 (0.95-1.17)	0.29991	0.555128
ACOX1	0.95 (0.75-1.20)	0.67907	0.837137
ACP1	0.95 (0.72-1.24)	0.703403	0.849496
ACP5	1.83 (1.37-2.45)	4.13908e-05	0.00272967
ACP6	1.00 (0.85-1.17)	0.954527	0.979011
ACRBP	1.15 (0.85-1.56)	0.349955	0.589917
ACRV1	1.01 (0.90-1.12)	0.904878	0.958555
ACSL1	1.14 (0.84-1.54)	0.41318	0.646002
ACTA2	1.11 (0.88-1.41)	0.378689	0.61479
ACTN2	0.93 (0.75-1.15)	0.49914	0.705222
ACTN4	1.14 (0.82-1.58)	0.423126	0.656272
ACVRL1	1.65 (1.05-2.58)	0.0287042	0.194855
ACY1	1.48 (1.27-1.72)	6.42828e-07	0.000170583
ACY3	1.19 (0.96-1.47)	0.107735	0.337786
ACYP1	1.01 (0.85-1.21)	0.871769	0.94213
ADA	1.28 (0.95-1.72)	0.100111	0.32578
ADA2	1.26 (0.97-1.65)	0.0815394	0.296753
ADAM12	1.41 (1.12-1.78)	0.00387354	0.0601429
ADAM15	1.49 (1.03-2.15)	0.0333473	0.210694
ADAM22	0.81 (0.59-1.12)	0.198318	0.444274
ADAM23	1.22 (0.88-1.70)	0.234297	0.48991
ADAM8	1.48 (1.01-2.17)	0.0456551	0.237022
ADAM9	1.38 (0.93-2.06)	0.109946	0.340456
ADAMTS1	1.20 (0.84-1.71)	0.326889	0.573806
ADAMTS13	1.03 (0.63-1.68)	0.90041	0.955744
ADAMTS15	1.14 (0.89-1.46)	0.302098	0.55722
ADAMTS16	0.99 (0.70-1.40)	0.937712	0.972355
ADAMTS4	1.35 (1.00-1.83)	0.0526022	0.245831
ADAMTS8	0.87 (0.68-1.10)	0.241688	0.49858
ADAMTSL2	1.87 (1.31-2.66)	0.000504798	0.0171338
ADAMTSL4	1.79 (1.10-2.89)	0.018332	0.15785
ADAMTSL5	0.93 (0.69-1.26)	0.637445	0.804954
ADCYAP1R1	1.05 (0.78-1.42)	0.755604	0.879079
ADD1	1.09 (0.92-1.29)	0.328609	0.574968
ADGRB3	0.70 (0.50-0.98)	0.0398452	0.225376
ADGRD1	1.40 (1.06-1.86)	0.0184316	0.157963
ADGRE1	1.26 (1.02-1.56)	0.0309442	0.203901
ADGRE2	1.29 (0.89-1.88)	0.18255	0.428037
ADGRE5	1.49 (1.07-2.07)	0.0167501	0.148163
ADGRF5	1.24 (0.82-1.86)	0.304659	0.559309
ADGRG1	1.07 (0.89-1.29)	0.475371	0.688734
ADGRG2	0.93 (0.63-1.36)	0.709675	0.853188
ADGRV1	0.92 (0.76-1.11)	0.377625	0.613745
ADH1B	1.22 (1.06-1.41)	0.00468089	0.06569
ADH4	1.23 (1.10-1.39)	0.000406645	0.0156184
ADIPOQ	1.03 (0.89-1.19)	0.718079	0.858695
ADM	1.82 (1.26-2.63)	0.00140975	0.0337301
ADRA2A	1.03 (0.88-1.21)	0.702957	0.849496
AFAP1	0.98 (0.85-1.13)	0.74977	0.875432
AFM	2.40 (1.34-4.29)	0.00328531	0.054799
AFP	1.03 (0.88-1.20)	0.732534	0.866045
AGBL2	1.01 (0.88-1.16)	0.892841	0.950991
AGER	0.82 (0.63-1.08)	0.161223	0.399658
AGR2	1.05 (0.94-1.17)	0.409101	0.643061
AGR3	1.29 (1.09-1.52)	0.00286946	0.050834
AGRN	1.66 (1.21-2.29)	0.00180844	0.0399911
AGRP	1.27 (1.03-1.57)	0.0246538	0.182188
AGT	0.66 (0.36-1.20)	0.174874	0.417199
AGXT	1.13 (0.99-1.30)	0.067042	0.272872
AHCY	1.17 (1.00-1.38)	0.0514512	0.243019
AHNAK	1.23 (0.87-1.76)	0.244378	0.499719
AHNAK2	1.20 (0.81-1.78)	0.372849	0.608695
AHSA1	0.99 (0.83-1.18)	0.93525	0.971869
AHSG	1.50 (0.97-2.33)	0.0699564	0.276204
AHSP	1.06 (0.94-1.20)	0.34325	0.585933
AIDA	0.98 (0.85-1.13)	0.781688	0.897374
AIF1	1.07 (0.87-1.32)	0.533593	0.734757
AIF1L	1.06 (0.87-1.29)	0.551496	0.746053
AIFM1	1.14 (1.03-1.26)	0.0122645	0.120539
AK1	0.98 (0.82-1.16)	0.775323	0.893121
AK2	1.09 (0.97-1.21)	0.142465	0.374157
AKAP12	1.05 (0.56-1.95)	0.878673	0.944897
AKR1B1	0.99 (0.86-1.14)	0.884308	0.948657
AKR1B10	1.16 (0.96-1.40)	0.132207	0.367625
AKR1C4	0.87 (0.69-1.11)	0.264857	0.519824
AKR7L	1.35 (1.18-1.55)	1.53493e-05	0.00140014
AKT1S1	1.10 (0.93-1.30)	0.270265	0.523983
AKT2	1.07 (0.98-1.18)	0.136188	0.368482
AKT3	1.10 (0.91-1.34)	0.317928	0.568995
ALCAM	1.30 (0.75-2.26)	0.346443	0.587261
ALDH1A1	1.14 (0.94-1.38)	0.179712	0.42545
ALDH2	1.09 (0.88-1.35)	0.429124	0.659618
ALDH3A1	1.39 (1.23-1.57)	8.27713e-08	3.02012e-05
ALDH5A1	1.21 (0.95-1.54)	0.124842	0.3618
ALMS1	0.95 (0.72-1.25)	0.72047	0.858962
ALPI	1.04 (0.94-1.15)	0.410737	0.644926
ALPP	1.16 (1.07-1.25)	0.000323843	0.0129493
AMBN	0.67 (0.41-1.09)	0.10446	0.332517
AMBP	2.35 (1.35-4.06)	0.00234248	0.0452828
AMDHD2	1.44 (0.92-2.25)	0.113632	0.344888
AMFR	1.15 (0.98-1.35)	0.0794932	0.293319
AMIGO1	0.92 (0.72-1.19)	0.541229	0.739976
AMIGO2	1.32 (0.81-2.18)	0.268146	0.521464
AMN	1.11 (0.88-1.40)	0.369437	0.606121
AMOT	1.19 (0.91-1.56)	0.209028	0.458245
AMOTL2	1.15 (0.92-1.43)	0.222702	0.474848
AMPD3	0.95 (0.81-1.12)	0.551553	0.746053
AMY1A_AMY1B_AMY1C	0.74 (0.57-0.97)	0.0294416	0.197563
AMY2A	0.75 (0.59-0.95)	0.0185351	0.157963
AMY2B	0.76 (0.59-0.97)	0.0266838	0.188244
ANG	1.12 (0.82-1.53)	0.472315	0.686597
ANGPT1	1.08 (0.95-1.23)	0.259897	0.514332
ANGPT2	1.22 (0.91-1.62)	0.18198	0.428037
ANGPTL1	1.14 (0.78-1.67)	0.491973	0.699498
ANGPTL2	1.54 (1.18-2.00)	0.00139714	0.0337045
ANGPTL3	1.24 (0.92-1.67)	0.156525	0.39286
ANGPTL4	1.15 (0.90-1.46)	0.257443	0.512732
ANGPTL7	1.30 (0.97-1.75)	0.082964	0.298241
ANK2	1.12 (0.97-1.31)	0.132598	0.367625
ANKMY2	1.15 (0.99-1.33)	0.0731249	0.28197
ANKRA2	1.15 (0.93-1.41)	0.208685	0.458245
ANKRD54	1.13 (0.94-1.35)	0.185056	0.429451
ANP32C	1.09 (0.83-1.42)	0.548999	0.745015
ANPEP	1.85 (1.29-2.66)	0.000822916	0.0247638
ANXA1	0.96 (0.73-1.27)	0.793639	0.902904
ANXA10	1.09 (0.95-1.24)	0.219253	0.470243
ANXA11	1.14 (0.96-1.36)	0.129476	0.365865
ANXA2	1.25 (1.07-1.45)	0.00421165	0.0627235
ANXA3	1.08 (0.92-1.25)	0.354358	0.592859
ANXA4	1.08 (0.93-1.26)	0.319803	0.570603
ANXA5	1.45 (1.01-2.07)	0.043726	0.234195
AOC1	0.94 (0.76-1.16)	0.556668	0.748808
AOC3	1.31 (0.92-1.88)	0.137344	0.368482
AP1G2	1.13 (0.98-1.30)	0.0871496	0.30539
AP2B1	1.25 (0.99-1.57)	0.0560236	0.25209
AP3B1	1.17 (1.01-1.36)	0.0353113	0.214699
AP3S2	1.32 (1.04-1.66)	0.0201688	0.166054
APBB1IP	1.24 (1.00-1.53)	0.0478078	0.23901
APCS	1.38 (1.02-1.86)	0.0353786	0.214699
APEX1	1.18 (0.99-1.40)	0.0656976	0.26972
APLP1	0.73 (0.59-0.91)	0.00533191	0.0709811
APOA1	1.22 (0.83-1.78)	0.307898	0.56006
APOA2	0.82 (0.64-1.05)	0.108612	0.338776
APOA4	1.14 (0.83-1.55)	0.419203	0.65192
APOB	1.08 (0.64-1.84)	0.771558	0.890541
APOBR	0.90 (0.68-1.20)	0.480878	0.692349
APOC1	1.33 (1.00-1.77)	0.0504003	0.243019
APOD	1.07 (0.83-1.40)	0.593631	0.777742
APOE	1.11 (0.97-1.26)	0.138834	0.370096
APOF	0.91 (0.62-1.34)	0.633657	0.802835
APOH	1.18 (0.88-1.60)	0.27128	0.524763
APOL1	1.15 (0.97-1.37)	0.111626	0.343006
APOM	1.15 (0.76-1.76)	0.504024	0.709719
APP	1.14 (0.96-1.34)	0.130839	0.367371
APPL2	1.10 (0.98-1.22)	0.0943859	0.317045
APRT	1.02 (0.81-1.28)	0.852727	0.933348
ARAF	1.21 (1.03-1.42)	0.0184774	0.157963
AREG	1.16 (0.92-1.46)	0.216939	0.466995
ARF6	1.15 (1.03-1.28)	0.0166346	0.148145
ARFIP1	1.19 (1.01-1.41)	0.0379485	0.220656
ARG1	0.92 (0.75-1.14)	0.458284	0.678362
ARG2	1.08 (0.83-1.41)	0.555856	0.748333
ARHGAP1	0.99 (0.78-1.26)	0.948865	0.976979
ARHGAP25	1.05 (0.87-1.25)	0.626091	0.799457
ARHGAP30	1.07 (0.81-1.41)	0.64922	0.812987
ARHGAP45	1.13 (0.98-1.31)	0.0952549	0.317822
ARHGAP5	1.02 (0.87-1.19)	0.844947	0.928614
ARHGEF1	1.11 (0.97-1.26)	0.12186	0.358046
ARHGEF10	1.16 (1.02-1.31)	0.0198819	0.16575
ARHGEF12	1.12 (1.00-1.24)	0.0407041	0.227615
ARHGEF5	1.04 (0.89-1.22)	0.619592	0.79495
ARID3A	1.05 (0.78-1.42)	0.726975	0.862618
ARID4B	0.99 (0.75-1.31)	0.933498	0.971437
ARL13B	1.08 (0.92-1.28)	0.339844	0.582162
ARL2BP	1.02 (0.76-1.37)	0.892141	0.950991
ARMCX2	1.06 (0.88-1.27)	0.561773	0.753592
ARNT	1.14 (0.86-1.52)	0.353301	0.592012
ARNTL	1.07 (0.86-1.34)	0.5334	0.734757
ARSA	1.21 (0.96-1.52)	0.109634	0.340456
ARSB	1.25 (1.03-1.51)	0.0228109	0.174763
ART3	0.73 (0.54-0.99)	0.0459872	0.237323
ART5	1.03 (0.86-1.24)	0.749025	0.875432
ARTN	1.22 (1.00-1.49)	0.0511239	0.243019
ASAH1	1.21 (0.96-1.52)	0.100111	0.32578
ASAH2	1.08 (0.87-1.33)	0.499857	0.705553
ASGR1	1.83 (1.28-2.62)	0.000864121	0.0252237
ASGR2	1.26 (0.79-2.01)	0.325744	0.57349
ASPN	1.23 (0.82-1.85)	0.320945	0.570624
ASPSCR1	1.18 (1.00-1.40)	0.0569033	0.253589
ASRGL1	1.06 (0.95-1.19)	0.303628	0.558468
ASS1	1.17 (1.01-1.35)	0.0347269	0.212579
ATF2	0.89 (0.73-1.08)	0.233888	0.489405
ATF4	0.79 (0.54-1.17)	0.241046	0.497957
ATG16L1	1.18 (1.03-1.35)	0.0158426	0.144514
ATG4A	1.03 (0.85-1.23)	0.784135	0.898308
ATOX1	1.10 (0.95-1.28)	0.215414	0.465773
ATP1B1	0.97 (0.75-1.26)	0.838264	0.926915
ATP1B2	0.93 (0.63-1.39)	0.733045	0.866299
ATP1B3	1.16 (0.88-1.54)	0.290013	0.545104
ATP1B4	0.94 (0.70-1.27)	0.685679	0.839184
ATP2B4	1.06 (0.89-1.28)	0.502797	0.708674
ATP5F1D	1.09 (0.88-1.35)	0.432122	0.660996
ATP5IF1	1.08 (0.97-1.19)	0.14965	0.385549
ATP5PO	1.22 (0.97-1.53)	0.0825947	0.297647
ATP6AP2	1.28 (1.02-1.59)	0.0310256	0.203901
ATP6V1D	0.67 (0.42-1.07)	0.0904581	0.310644
ATP6V1F	1.14 (0.97-1.35)	0.113645	0.344888
ATP6V1G1	1.14 (0.97-1.34)	0.102526	0.328887
ATP6V1G2	1.02 (0.90-1.15)	0.779664	0.896961
ATRAID	1.17 (0.79-1.72)	0.436109	0.663783
ATRN	1.61 (0.80-3.23)	0.18261	0.428037
ATXN10	1.03 (0.88-1.21)	0.698423	0.845932
ATXN2	1.05 (0.95-1.16)	0.324795	0.572509
ATXN2L	1.15 (0.91-1.44)	0.239976	0.496099
ATXN3	1.02 (0.85-1.23)	0.799451	0.904845
AXIN1	1.12 (1.00-1.26)	0.0490314	0.239905
AXL	1.27 (0.85-1.90)	0.241786	0.49858
AZI2	1.23 (1.01-1.50)	0.0370904	0.218953
AZU1	1.02 (0.88-1.17)	0.838671	0.926915
B2M	1.53 (1.20-1.93)	0.000484736	0.0166464
B3GAT3	0.70 (0.37-1.30)	0.254625	0.510839
B3GNT7	1.79 (1.29-2.47)	0.000441282	0.0157702
B4GALT1	1.14 (0.75-1.73)	0.548457	0.745015
B4GAT1	0.81 (0.52-1.25)	0.338372	0.582131
BABAM1	0.96 (0.63-1.47)	0.861057	0.936904
BACH1	1.20 (1.03-1.39)	0.0166467	0.148145
BAG3	1.37 (1.03-1.82)	0.0311934	0.203901
BAG4	1.43 (1.16-1.77)	0.000986684	0.0266946
BAG6	1.28 (0.95-1.73)	0.110635	0.341393
BAIAP2	1.22 (1.03-1.44)	0.0212009	0.168167
BAMBI	1.35 (0.93-1.96)	0.111864	0.343354
BANK1	1.11 (1.00-1.23)	0.0563741	0.252774
BAP18	1.14 (0.98-1.32)	0.0938896	0.316106
BATF	0.99 (0.86-1.14)	0.874915	0.942906
BAX	1.12 (0.99-1.27)	0.061778	0.264026
BCAM	0.98 (0.61-1.58)	0.949643	0.977436
BCAN	0.63 (0.46-0.86)	0.00379344	0.0594957
BCAT1	1.46 (1.02-2.09)	0.0361275	0.217166
BCAT2	1.15 (0.95-1.40)	0.139352	0.370601
BCHE	1.75 (1.14-2.67)	0.00993752	0.10605
BCL2	0.98 (0.78-1.23)	0.847248	0.930442
BCL2L1	1.09 (0.97-1.23)	0.138557	0.370096
BCL2L11	1.02 (0.79-1.31)	0.88775	0.949905
BCL2L15	1.09 (0.89-1.33)	0.393775	0.628696
BCL7A	0.91 (0.74-1.12)	0.38836	0.625142
BCL7B	1.21 (0.97-1.51)	0.0846099	0.301558
BCR	1.16 (1.03-1.31)	0.0161635	0.145943
BDNF	1.08 (0.94-1.25)	0.270544	0.523983
BECN1	1.29 (1.07-1.55)	0.00711575	0.0847791
BEX3	1.05 (0.81-1.35)	0.715076	0.856506
BGLAP	1.06 (0.93-1.22)	0.365846	0.604419
BGN	0.97 (0.88-1.07)	0.575802	0.766074
BHLHE40	1.13 (0.97-1.32)	0.130434	0.367371
BHMT2	1.07 (0.67-1.70)	0.792252	0.902648
BID	1.21 (1.03-1.41)	0.0171935	0.151168
BIN2	1.09 (0.97-1.23)	0.150174	0.386061
BIRC2	1.10 (0.93-1.31)	0.270506	0.523983
BLMH	1.38 (0.99-1.93)	0.0575606	0.254961
BLNK	1.22 (0.90-1.66)	0.19023	0.434492
BLOC1S2	0.98 (0.83-1.16)	0.788504	0.900979
BLOC1S3	1.36 (1.03-1.78)	0.0271558	0.189488
BLVRB	0.95 (0.80-1.12)	0.530946	0.734169
BMP10	1.01 (0.68-1.51)	0.957643	0.981172
BMP4	0.86 (0.67-1.11)	0.252746	0.509155
BMP6	1.03 (0.79-1.35)	0.825011	0.918812
BMPER	1.55 (0.92-2.62)	0.0982454	0.323677
BNIP2	1.36 (0.99-1.86)	0.0602815	0.261848
BNIP3L	1.23 (0.95-1.59)	0.116174	0.349064
BOC	1.05 (0.66-1.69)	0.829605	0.921939
BOLA1	1.07 (0.87-1.33)	0.511566	0.717792
BOLA2_BOLA2B	0.99 (0.80-1.23)	0.962484	0.983026
BPIFA2	0.82 (0.73-0.92)	0.000880953	0.0253686
BPIFB1	1.11 (0.94-1.31)	0.217847	0.468404
BPIFB2	1.23 (1.05-1.45)	0.0104302	0.109359
BRAP	1.09 (0.98-1.22)	0.119156	0.353472
BRD1	1.00 (0.67-1.48)	0.999371	0.999774
BRD2	1.20 (0.87-1.66)	0.267213	0.520691
BRD3	1.01 (0.78-1.30)	0.95062	0.977723
BRDT	1.21 (0.88-1.67)	0.232914	0.488066
BRK1	1.12 (0.87-1.44)	0.397257	0.6309
BRME1	1.02 (0.76-1.36)	0.902834	0.957242
BRSK2	1.29 (0.97-1.71)	0.0769989	0.288894
BSG	2.10 (1.16-3.79)	0.0139503	0.13365
BSND	0.95 (0.65-1.39)	0.786026	0.900122
BST1	1.07 (0.84-1.37)	0.594394	0.778171
BST2	1.50 (1.27-1.76)	1.44715e-06	0.000275816
BTC	1.06 (0.92-1.23)	0.415187	0.647053
BTD	1.73 (0.96-3.11)	0.0679463	0.27373
BTLA	0.97 (0.84-1.13)	0.727567	0.862951
BTN1A1	0.92 (0.67-1.26)	0.591927	0.777057
BTN2A1	1.24 (0.78-1.95)	0.360114	0.598958
BTN3A2	1.43 (1.07-1.91)	0.0167069	0.148163
BTNL10	1.19 (0.91-1.55)	0.210871	0.461073
C19ORF12	1.31 (1.14-1.51)	0.000175982	0.00790294
C1GALT1C1	1.35 (0.95-1.91)	0.0923664	0.313328
C1QA	0.99 (0.61-1.61)	0.976327	0.988862
C1QBP	1.13 (0.98-1.30)	0.10196	0.328138
C1QL2	1.05 (0.80-1.38)	0.718638	0.858915
C1QTNF1	1.43 (1.12-1.82)	0.00368142	0.0587216
C1QTNF5	1.39 (0.99-1.94)	0.0537829	0.246633
C1QTNF6	1.29 (0.93-1.81)	0.132734	0.367625
C1QTNF9	1.08 (0.84-1.40)	0.537449	0.73757
C1R	1.76 (1.19-2.61)	0.00492569	0.0675027
C1RL	1.87 (1.02-3.44)	0.043561	0.234171
C1S	2.25 (1.34-3.77)	0.00203626	0.042155
C2	1.63 (0.96-2.78)	0.0725806	0.281733
C2CD2L	1.29 (1.02-1.61)	0.0310529	0.203901
C2ORF69	1.00 (0.81-1.23)	0.967933	0.985145
C3	1.21 (0.96-1.53)	0.101869	0.328138
C4BPB	0.94 (0.71-1.25)	0.681024	0.837137
C5	2.25 (1.20-4.23)	0.011487	0.115622
C7	1.16 (0.79-1.73)	0.448159	0.671894
C7ORF50	1.47 (1.02-2.12)	0.0377441	0.21991
C8B	1.50 (1.02-2.21)	0.0399585	0.225376
C9	0.88 (0.70-1.10)	0.263506	0.519011
C9ORF40	0.93 (0.80-1.08)	0.331784	0.577506
CA1	0.95 (0.80-1.14)	0.592361	0.777057
CA11	0.83 (0.55-1.25)	0.373641	0.609274
CA12	1.00 (0.70-1.43)	0.988027	0.99541
CA13	1.06 (0.96-1.19)	0.258738	0.512732
CA14	0.57 (0.42-0.76)	0.000142024	0.00689606
CA2	0.98 (0.84-1.14)	0.790926	0.901841
CA3	0.97 (0.81-1.15)	0.694831	0.84298
CA4	1.32 (0.83-2.10)	0.237928	0.494315
CA5A	1.15 (1.03-1.29)	0.0140043	0.13365
CA6	0.85 (0.73-1.00)	0.0556446	0.251824
CA7	0.97 (0.69-1.39)	0.887496	0.949905
CA8	1.13 (0.74-1.72)	0.569762	0.76116
CA9	0.96 (0.75-1.23)	0.747684	0.874745
CABP2	1.10 (0.93-1.31)	0.269888	0.523983
CACNA1C	0.88 (0.60-1.30)	0.522927	0.727561
CACNA1H	1.00 (0.81-1.23)	0.965734	0.984512
CACNB1	1.12 (0.92-1.35)	0.258173	0.512732
CACNB3	1.18 (1.03-1.36)	0.0182774	0.157845
CACYBP	1.09 (0.97-1.22)	0.154361	0.390449
CADPS	1.07 (0.82-1.40)	0.594491	0.778171
CALB1	1.12 (0.86-1.46)	0.413847	0.646002
CALB2	1.09 (0.75-1.58)	0.648653	0.812987
CALCA	1.09 (0.94-1.26)	0.265518	0.519824
CALCB	0.95 (0.69-1.30)	0.734427	0.86723
CALCOCO1	1.08 (0.98-1.20)	0.125944	0.362199
CALCOCO2	1.15 (0.99-1.34)	0.0626974	0.265237
CALY	0.83 (0.57-1.19)	0.302535	0.55722
CAMKK1	1.04 (0.81-1.34)	0.738601	0.868995
CAMLG	0.97 (0.78-1.22)	0.813663	0.913944
CAMSAP1	1.09 (0.98-1.22)	0.0973199	0.322814
CANT1	2.11 (1.21-3.69)	0.00873241	0.0993034
CAPG	1.02 (0.85-1.22)	0.864866	0.938144
CAPN3	0.96 (0.69-1.32)	0.779335	0.896961
CAPS	1.06 (0.94-1.19)	0.329049	0.575146
CARHSP1	0.89 (0.71-1.10)	0.274401	0.528
CASC3	1.19 (0.91-1.57)	0.201338	0.449509
CASP1	1.04 (0.89-1.23)	0.611561	0.789171
CASP10	1.00 (0.86-1.17)	0.96025	0.982704
CASP2	1.11 (0.94-1.30)	0.220536	0.4723
CASP3	1.11 (0.98-1.26)	0.0942355	0.316905
CASP4	1.03 (0.96-1.10)	0.433577	0.661882
CASP7	1.09 (0.95-1.26)	0.210764	0.461073
CASP8	1.03 (0.87-1.22)	0.730598	0.864457
CASP9	1.08 (0.89-1.31)	0.442896	0.669505
CASQ2	1.13 (0.90-1.41)	0.280838	0.535232
CAT	0.96 (0.78-1.19)	0.713366	0.854809
CBLIF	1.04 (0.89-1.22)	0.633758	0.802835
CBLN1	1.07 (0.96-1.20)	0.204934	0.453991
CBLN4	0.82 (0.57-1.17)	0.267667	0.520879
CBS	1.20 (0.97-1.50)	0.098502	0.323832
CBX2	1.06 (0.79-1.42)	0.683199	0.83722
CC2D1A	1.15 (0.99-1.32)	0.0587923	0.259237
CCAR2	1.00 (0.81-1.24)	0.993869	0.997286
CCDC134	1.16 (0.91-1.46)	0.2252	0.479824
CCDC28A	0.77 (0.51-1.16)	0.21425	0.464083
CCDC50	1.02 (0.87-1.19)	0.818944	0.916073
CCDC80	1.31 (0.98-1.76)	0.071209	0.278576
CCER2	0.91 (0.74-1.12)	0.365056	0.604419
CCL11	1.13 (0.86-1.48)	0.390354	0.626068
CCL13	1.25 (1.07-1.46)	0.0040031	0.0605443
CCL14	1.16 (0.88-1.52)	0.295203	0.550254
CCL15	1.00 (0.78-1.29)	0.999505	0.999774
CCL16	1.24 (1.01-1.53)	0.036995	0.218953
CCL17	1.23 (1.09-1.39)	0.000607264	0.0196857
CCL18	1.21 (1.06-1.37)	0.00391882	0.0602054
CCL19	1.07 (0.99-1.17)	0.100994	0.327572
CCL2	1.15 (0.94-1.41)	0.172277	0.414983
CCL20	1.10 (0.97-1.23)	0.132523	0.367625
CCL21	1.33 (1.06-1.68)	0.0146869	0.136968
CCL22	1.64 (1.37-1.96)	8.27333e-08	3.02012e-05
CCL23	1.28 (0.99-1.67)	0.0603731	0.261856
CCL24	1.06 (0.94-1.21)	0.34402	0.586298
CCL25	1.25 (1.01-1.55)	0.0438398	0.234375
CCL26	1.11 (0.99-1.24)	0.0691619	0.276174
CCL27	1.16 (0.97-1.39)	0.0955701	0.318458
CCL28	1.08 (0.90-1.30)	0.413048	0.646002
CCL3	1.15 (1.00-1.32)	0.0573315	0.254961
CCL4	1.08 (0.93-1.27)	0.302566	0.55722
CCL5	1.15 (1.03-1.28)	0.0108162	0.111563
CCL7	1.13 (0.95-1.34)	0.160112	0.398133
CCL8	1.25 (1.05-1.50)	0.0140564	0.13365
CCN1	1.32 (1.14-1.53)	0.000189187	0.00836722
CCN2	1.17 (0.97-1.41)	0.0976434	0.323385
CCN3	1.18 (0.85-1.63)	0.320643	0.570624
CCN4	1.28 (0.98-1.65)	0.0661253	0.271095
CCN5	1.28 (0.99-1.66)	0.0611049	0.262066
CCND2	0.92 (0.67-1.26)	0.600956	0.782074
CCNE1	1.01 (0.89-1.14)	0.903132	0.957242
CCS	0.98 (0.77-1.23)	0.839947	0.926915
CCT5	1.18 (0.94-1.48)	0.160731	0.398957
CD101	1.13 (0.86-1.49)	0.370789	0.606121
CD109	1.15 (0.83-1.61)	0.401998	0.635662
CD14	1.34 (1.03-1.75)	0.0288806	0.195144
CD160	0.97 (0.76-1.24)	0.818039	0.916073
CD163	1.60 (1.26-2.02)	9.09232e-05	0.00482554
CD164	0.96 (0.62-1.49)	0.852546	0.933348
CD164L2	0.85 (0.60-1.20)	0.354416	0.592859
CD177	1.05 (0.96-1.15)	0.289902	0.545104
CD1C	0.97 (0.61-1.55)	0.908178	0.95917
CD2	0.91 (0.65-1.29)	0.603698	0.784243
CD200	0.72 (0.47-1.10)	0.130387	0.367371
CD200R1	1.12 (0.82-1.54)	0.470774	0.68592
CD207	1.29 (0.96-1.73)	0.0898022	0.309484
CD209	1.01 (0.76-1.33)	0.966477	0.984512
CD22	1.17 (0.90-1.52)	0.239447	0.495355
CD226	1.24 (0.93-1.65)	0.146405	0.379873
CD244	1.45 (0.97-2.17)	0.0727979	0.28197
CD248	0.79 (0.59-1.06)	0.115041	0.346906
CD27	1.33 (1.00-1.77)	0.0513921	0.243019
CD274	1.31 (0.96-1.77)	0.0840873	0.300062
CD276	0.99 (0.72-1.36)	0.94717	0.975579
CD28	1.10 (0.80-1.50)	0.550581	0.745776
CD2AP	1.12 (0.94-1.33)	0.193728	0.439076
CD300A	1.16 (0.77-1.74)	0.481229	0.692349
CD300C	1.49 (1.08-2.06)	0.0143479	0.134667
CD300E	1.46 (1.12-1.90)	0.00466948	0.06569
CD300LF	1.06 (0.88-1.26)	0.557938	0.75017
CD300LG	0.88 (0.66-1.19)	0.423424	0.656386
CD302	1.21 (0.83-1.75)	0.321494	0.570827
CD33	0.99 (0.87-1.14)	0.935578	0.971869
CD34	1.10 (0.69-1.75)	0.696081	0.843796
CD36	1.42 (1.11-1.83)	0.00594517	0.0757814
CD38	1.04 (0.77-1.41)	0.796826	0.903785
CD3D	0.81 (0.55-1.20)	0.291966	0.545265
CD3E	1.29 (0.98-1.69)	0.0714581	0.278576
CD3G	1.05 (0.93-1.18)	0.465247	0.682098
CD4	1.30 (0.96-1.76)	0.0907174	0.310803
CD40	1.20 (0.97-1.49)	0.098514	0.323832
CD40LG	1.17 (1.02-1.35)	0.0273693	0.189764
CD46	1.33 (0.91-1.94)	0.137251	0.368482
CD48	1.22 (0.83-1.79)	0.309601	0.561669
CD5	1.25 (0.90-1.74)	0.187603	0.431531
CD55	1.22 (0.80-1.86)	0.352534	0.591066
CD58	1.45 (0.77-2.75)	0.254807	0.510839
CD59	1.63 (1.00-2.66)	0.0484737	0.239012
CD5L	1.25 (0.97-1.62)	0.0820072	0.297365
CD6	1.11 (0.91-1.36)	0.299644	0.555128
CD63	1.25 (1.01-1.55)	0.0402858	0.225749
CD69	1.16 (1.02-1.32)	0.0255628	0.186248
CD7	0.87 (0.65-1.16)	0.339754	0.582162
CD70	1.18 (0.92-1.52)	0.18758	0.431531
CD72	1.11 (0.84-1.48)	0.460526	0.679068
CD74	1.87 (1.39-2.50)	3.2942e-05	0.00245025
CD79B	1.09 (0.84-1.41)	0.52515	0.729264
CD80	1.43 (1.02-2.02)	0.039547	0.225025
CD82	1.23 (0.97-1.56)	0.0934847	0.315835
CD83	1.82 (1.35-2.47)	0.000103565	0.00539832
CD84	1.12 (0.78-1.59)	0.546719	0.743649
CD86	1.76 (1.18-2.62)	0.0056082	0.0730431
CD8A	1.04 (0.83-1.30)	0.736978	0.868368
CD93	1.23 (0.84-1.79)	0.291728	0.545265
CD99	1.32 (0.79-2.20)	0.284743	0.538602
CD99L2	2.37 (1.52-3.70)	0.000146473	0.00689606
CDA	1.02 (0.80-1.30)	0.864159	0.938034
CDAN1	1.31 (0.84-2.03)	0.23279	0.488066
CDC123	0.97 (0.80-1.18)	0.76045	0.882606
CDC25A	0.80 (0.57-1.11)	0.180487	0.426362
CDC26	1.06 (0.90-1.25)	0.48609	0.696241
CDC27	1.07 (0.89-1.28)	0.488153	0.697806
CDC37	1.07 (0.94-1.22)	0.283022	0.537502
CDC42BPB	1.09 (0.98-1.22)	0.1285	0.365603
CDCP1	1.44 (1.20-1.72)	7.63072e-05	0.00420265
CDH1	1.43 (1.15-1.79)	0.00146637	0.0342149
CDH15	1.05 (0.88-1.26)	0.590246	0.775395
CDH17	1.01 (0.85-1.19)	0.941833	0.97391
CDH2	1.33 (1.00-1.78)	0.0530496	0.246374
CDH22	0.77 (0.49-1.22)	0.264911	0.519824
CDH23	0.91 (0.58-1.44)	0.689862	0.841516
CDH3	1.16 (0.84-1.59)	0.375832	0.611657
CDH4	1.13 (0.89-1.45)	0.323026	0.57216
CDH5	1.16 (0.80-1.67)	0.432286	0.660996
CDH6	0.89 (0.67-1.20)	0.46118	0.679068
CDHR1	0.98 (0.75-1.28)	0.885039	0.948783
CDHR2	1.13 (1.00-1.28)	0.0434405	0.234171
CDHR5	1.21 (0.91-1.60)	0.194482	0.439392
CDK1	0.81 (0.58-1.14)	0.230246	0.486668
CDK5RAP3	1.21 (1.01-1.44)	0.0396348	0.225085
CDKL5	1.11 (0.89-1.37)	0.352295	0.591066
CDKN1A	1.12 (1.01-1.24)	0.0271995	0.189488
CDKN2D	1.07 (0.95-1.21)	0.249825	0.505886
CDNF	1.06 (0.75-1.50)	0.740988	0.870751
CDON	1.73 (1.14-2.62)	0.00980666	0.10563
CDSN	1.04 (0.80-1.35)	0.779886	0.896961
CEACAM1	2.71 (1.60-4.60)	0.0002218	0.00929949
CEACAM16	0.92 (0.79-1.06)	0.228111	0.483556
CEACAM18	1.11 (0.95-1.29)	0.186084	0.430539
CEACAM19	1.28 (0.95-1.72)	0.109986	0.340456
CEACAM20	1.20 (0.93-1.55)	0.154017	0.390449
CEACAM21	1.08 (0.95-1.22)	0.256041	0.512201
CEACAM3	1.09 (0.87-1.36)	0.474356	0.688535
CEACAM5	1.12 (0.94-1.32)	0.201601	0.449559
CEACAM6	1.32 (1.02-1.71)	0.0325909	0.209868
CEACAM8	0.99 (0.79-1.25)	0.953866	0.979011
CEBPA	1.28 (1.01-1.63)	0.0445678	0.235677
CEBPB	1.08 (0.79-1.46)	0.63968	0.806066
CELA2A	1.07 (0.87-1.31)	0.520288	0.725965
CELA3A	0.99 (0.81-1.21)	0.905339	0.958555
CELSR2	0.93 (0.60-1.43)	0.727847	0.862951
CEMIP2	1.17 (0.85-1.61)	0.337222	0.581029
CEND1	0.90 (0.72-1.14)	0.386889	0.624176
CENPF	1.00 (0.81-1.24)	0.97891	0.990052
CENPJ	0.99 (0.83-1.17)	0.885076	0.948783
CEP112	1.01 (0.78-1.32)	0.914901	0.960992
CEP152	1.01 (0.76-1.35)	0.945044	0.974764
CEP164	0.95 (0.78-1.17)	0.636645	0.804526
CEP170	1.09 (0.94-1.27)	0.238851	0.494984
CEP20	1.15 (0.99-1.33)	0.0596317	0.260611
CEP290	0.95 (0.75-1.21)	0.704551	0.85018
CEP350	1.22 (0.90-1.65)	0.196191	0.44115
CEP43	1.31 (1.12-1.53)	0.000886466	0.0253686
CEP85	1.11 (0.94-1.32)	0.227504	0.482631
CERT	1.16 (0.97-1.39)	0.113702	0.344888
CES1	1.33 (1.18-1.50)	4.57758e-06	0.000607362
CES2	1.41 (1.18-1.67)	0.000145693	0.00689606
CES3	1.06 (0.91-1.24)	0.423815	0.656644
CETN2	1.11 (0.94-1.30)	0.206096	0.455409
CETN3	1.16 (1.00-1.35)	0.0457134	0.237022
CFB	1.62 (1.15-2.27)	0.00548811	0.0718377
CFC1	0.99 (0.77-1.27)	0.955346	0.979163
CFD	1.45 (0.84-2.50)	0.182711	0.428037
CFH	2.15 (1.37-3.37)	0.000843529	0.0251251
CFHR2	1.02 (0.82-1.26)	0.873819	0.9426
CFHR4	1.03 (0.88-1.22)	0.689116	0.841516
CFHR5	1.21 (0.90-1.62)	0.213305	0.46373
CFI	2.60 (1.53-4.42)	0.000426112	0.0157702
CFP	1.46 (1.02-2.09)	0.0364256	0.217882
CGA	1.09 (0.99-1.20)	0.0652413	0.26972
CGB3_CGB5_CGB8	0.98 (0.76-1.28)	0.889299	0.950447
CGN	1.08 (0.81-1.45)	0.610645	0.788705
CGREF1	1.33 (1.02-1.75)	0.036143	0.217166
CHAC2	1.12 (0.93-1.34)	0.236929	0.493293
CHAD	1.03 (0.80-1.31)	0.832051	0.923482
CHCHD10	1.43 (1.09-1.88)	0.0090545	0.101566
CHCHD6	1.40 (0.99-1.99)	0.0596398	0.260611
CHEK2	1.10 (0.77-1.55)	0.601293	0.782163
CHGA	0.98 (0.83-1.15)	0.764172	0.885166
CHGB	1.01 (0.77-1.33)	0.945565	0.974956
CHI3L1	1.32 (1.16-1.51)	2.19896e-05	0.00183393
CHIT1	1.03 (0.95-1.11)	0.493105	0.700084
CHL1	1.05 (0.74-1.49)	0.800429	0.905602
CHM	1.06 (0.87-1.28)	0.582993	0.770025
CHMP1A	1.07 (0.93-1.23)	0.359594	0.598434
CHMP6	1.27 (1.03-1.56)	0.0227301	0.174603
CHP1	1.03 (0.88-1.20)	0.725437	0.862162
CHRDL1	1.08 (0.77-1.50)	0.659743	0.823339
CHRDL2	0.90 (0.74-1.11)	0.3268	0.573806
CHRM1	1.17 (0.86-1.58)	0.315846	0.567055
CIAPIN1	1.07 (0.90-1.27)	0.444437	0.670442
CILP	1.10 (0.89-1.37)	0.370766	0.606121
CINP	1.04 (0.79-1.36)	0.788419	0.900979
CIRBP	1.11 (0.98-1.25)	0.100999	0.327572
CIT	1.29 (1.02-1.63)	0.0361651	0.217166
CKAP4	1.40 (0.91-2.14)	0.121749	0.358046
CKB	0.84 (0.70-1.00)	0.0501467	0.242348
CKMT1A_CKMT1B	1.18 (0.99-1.41)	0.0611783	0.262066
CLASP1	0.96 (0.82-1.14)	0.668915	0.830171
CLC	1.09 (0.93-1.28)	0.280351	0.535232
CLEC10A	1.41 (1.04-1.92)	0.0278394	0.191659
CLEC11A	1.02 (0.80-1.30)	0.860319	0.936692
CLEC12A	1.22 (0.65-2.27)	0.535492	0.735923
CLEC14A	1.33 (0.93-1.90)	0.122438	0.358473
CLEC1A	1.08 (0.75-1.54)	0.685952	0.839184
CLEC1B	1.14 (1.02-1.28)	0.0196474	0.164672
CLEC2L	1.06 (0.85-1.32)	0.630164	0.801503
CLEC3B	1.20 (0.72-2.02)	0.481252	0.692349
CLEC4A	0.69 (0.51-0.93)	0.0161992	0.145943
CLEC4C	1.09 (0.86-1.39)	0.475128	0.688734
CLEC4D	1.05 (0.88-1.26)	0.554351	0.748104
CLEC4G	1.12 (0.81-1.56)	0.483164	0.694597
CLEC4M	1.00 (0.79-1.28)	0.980312	0.990257
CLEC5A	1.03 (0.71-1.50)	0.876997	0.943935
CLEC6A	1.14 (0.90-1.45)	0.272007	0.525472
CLEC7A	0.91 (0.77-1.08)	0.284316	0.538407
CLGN	1.33 (1.04-1.68)	0.0208106	0.167345
CLIC5	1.44 (1.05-1.98)	0.0229891	0.17521
CLINT1	1.03 (0.80-1.34)	0.79635	0.903785
CLIP2	1.08 (0.98-1.19)	0.138677	0.370096
CLMP	1.46 (0.91-2.33)	0.11392	0.344952
CLNS1A	0.83 (0.57-1.21)	0.336667	0.581029
CLPP	1.08 (0.97-1.22)	0.165249	0.4074
CLPS	0.87 (0.74-1.03)	0.0977135	0.323385
CLSPN	1.05 (0.76-1.44)	0.781075	0.897374
CLSTN1	1.06 (0.86-1.30)	0.580364	0.769019
CLSTN2	0.87 (0.65-1.17)	0.370886	0.606121
CLSTN3	1.58 (1.13-2.22)	0.00810865	0.0939252
CLTA	1.05 (0.82-1.35)	0.683197	0.83722
CLU	1.30 (1.02-1.67)	0.0362315	0.217166
CLUL1	0.71 (0.56-0.89)	0.00378472	0.0594957
CMC1	1.12 (0.99-1.28)	0.0793352	0.293319
CMIP	1.14 (0.99-1.32)	0.0635216	0.266408
CNDP1	1.08 (0.84-1.38)	0.564028	0.755575
CNGB3	1.02 (0.82-1.27)	0.842879	0.928089
CNP	1.08 (0.93-1.25)	0.32875	0.574968
CNPY2	1.05 (0.88-1.26)	0.582678	0.769958
CNPY4	1.10 (0.95-1.27)	0.214198	0.464083
CNST	1.10 (1.00-1.23)	0.0595422	0.260611
CNTF	1.17 (0.83-1.66)	0.378981	0.614923
CNTN1	0.67 (0.46-0.98)	0.039145	0.223609
CNTN2	1.25 (0.99-1.58)	0.0632524	0.266408
CNTN3	1.17 (0.86-1.59)	0.307621	0.56006
CNTN4	1.05 (0.66-1.65)	0.840842	0.926915
CNTN5	0.80 (0.60-1.06)	0.125556	0.361941
CNTNAP2	1.09 (0.84-1.41)	0.534505	0.73526
CNTNAP4	0.97 (0.86-1.09)	0.611219	0.789097
COCH	1.31 (1.02-1.67)	0.0314987	0.204321
COL15A1	0.89 (0.57-1.40)	0.621088	0.795854
COL18A1	2.33 (1.44-3.77)	0.00060951	0.0196857
COL1A1	1.55 (1.01-2.40)	0.0465271	0.237519
COL24A1	1.21 (0.97-1.52)	0.0858818	0.303865
COL28A1	0.84 (0.71-0.99)	0.0369923	0.218953
COL2A1	1.04 (0.90-1.21)	0.579127	0.768801
COL3A1	1.47 (0.89-2.44)	0.132901	0.367625
COL4A1	1.22 (0.92-1.60)	0.160126	0.398133
COL4A4	0.93 (0.74-1.17)	0.533888	0.734757
COL5A1	1.51 (1.15-1.98)	0.00277991	0.050401
COL6A3	1.55 (1.11-2.15)	0.00965001	0.104715
COL9A1	1.05 (0.83-1.34)	0.690453	0.841516
COL9A2	1.02 (0.78-1.33)	0.892551	0.950991
COLEC12	1.63 (1.08-2.47)	0.0210604	0.167965
COMMD1	1.15 (0.96-1.39)	0.134319	0.368147
COMMD9	1.17 (0.89-1.53)	0.264868	0.519824
COMP	1.33 (0.97-1.82)	0.0793616	0.293319
COMT	1.12 (0.98-1.28)	0.0887219	0.307262
COPB2	1.02 (0.77-1.36)	0.864195	0.938034
COPE	0.98 (0.76-1.25)	0.856972	0.934847
COQ7	1.40 (1.12-1.75)	0.00335572	0.055341
CORO1A	1.11 (0.98-1.25)	0.0918516	0.312853
CORO6	1.25 (0.93-1.67)	0.135031	0.368482
COX5B	1.08 (0.92-1.26)	0.336727	0.581029
COX6B1	1.70 (1.21-2.38)	0.00210082	0.0431851
CPA1	1.17 (0.97-1.40)	0.108195	0.338502
CPA2	1.07 (0.90-1.27)	0.420851	0.653786
CPA4	0.84 (0.64-1.12)	0.242275	0.49858
CPB1	1.21 (1.01-1.46)	0.0426694	0.232215
CPB2	0.96 (0.57-1.61)	0.870428	0.941727
CPE	0.92 (0.69-1.21)	0.538813	0.737708
CPLX2	0.97 (0.65-1.45)	0.873079	0.942389
CPM	1.83 (1.37-2.43)	3.2925e-05	0.00245025
CPOX	1.01 (0.64-1.60)	0.954059	0.979011
CPPED1	1.06 (0.91-1.25)	0.434733	0.663002
CPQ	1.30 (0.93-1.82)	0.130973	0.367371
CPTP	1.09 (0.82-1.46)	0.548073	0.745015
CPVL	1.29 (0.98-1.71)	0.0736367	0.282452
CPXM1	1.18 (1.01-1.39)	0.0349655	0.213078
CPXM2	1.43 (0.90-2.28)	0.12806	0.365603
CR1	1.11 (0.80-1.55)	0.519284	0.725258
CR2	1.05 (0.83-1.34)	0.679526	0.837137
CRACR2A	1.06 (0.93-1.20)	0.393268	0.628674
CRADD	1.07 (0.93-1.24)	0.336489	0.581029
CREB3	0.99 (0.79-1.23)	0.894498	0.951892
CREBZF	0.87 (0.54-1.41)	0.584654	0.770484
CREG1	1.71 (1.32-2.21)	4.83099e-05	0.00305886
CRELD1	1.61 (1.17-2.20)	0.00306066	0.0519422
CRELD2	1.25 (1.02-1.55)	0.0338401	0.211953
CRH	0.90 (0.79-1.02)	0.110959	0.342016
CRHBP	1.52 (1.03-2.23)	0.0327646	0.209868
CRHR1	1.08 (0.91-1.28)	0.394675	0.628851
CRIM1	1.31 (0.75-2.28)	0.344831	0.586574
CRIP2	1.29 (0.98-1.68)	0.0675162	0.273241
CRISP2	0.92 (0.78-1.09)	0.330218	0.576499
CRISP3	0.80 (0.52-1.25)	0.328133	0.574922
CRKL	1.08 (0.97-1.19)	0.172306	0.414983
CRLF1	1.12 (0.74-1.70)	0.578777	0.768801
CRNN	1.03 (0.87-1.21)	0.762744	0.884213
CRTAC1	1.10 (0.78-1.56)	0.589881	0.775264
CRTAM	1.06 (0.85-1.32)	0.609652	0.787908
CRTAP	1.07 (0.85-1.35)	0.555519	0.748322
CRX	1.10 (1.01-1.20)	0.0333223	0.210694
CRYBB1	1.11 (0.93-1.32)	0.253669	0.50996
CRYBB2	0.98 (0.80-1.20)	0.845993	0.929414
CRYGD	1.10 (0.98-1.25)	0.119635	0.354173
CRYM	1.08 (0.93-1.26)	0.291908	0.545265
CRYZL1	1.07 (0.94-1.22)	0.281569	0.536025
CSDE1	1.06 (0.96-1.16)	0.256983	0.512732
CSF1	1.47 (0.98-2.21)	0.0611398	0.262066
CSF1R	1.33 (1.00-1.77)	0.047591	0.23901
CSF2	1.22 (0.90-1.65)	0.206342	0.455607
CSF2RA	1.07 (0.89-1.27)	0.484758	0.695336
CSF2RB	1.24 (0.93-1.64)	0.141393	0.373507
CSF3	1.12 (0.90-1.40)	0.319407	0.570245
CSF3R	1.00 (0.66-1.51)	0.994877	0.997954
CSH1	1.02 (0.72-1.45)	0.909205	0.95917
CSNK1D	1.08 (0.90-1.29)	0.42555	0.657291
CSNK2A1	1.07 (0.82-1.38)	0.624512	0.797957
CSPG4	0.71 (0.51-1.00)	0.0514009	0.243019
CSPG5	1.07 (0.84-1.36)	0.600817	0.782074
CSRP3	1.03 (0.91-1.17)	0.618141	0.79382
CST3	1.69 (1.15-2.48)	0.00756849	0.0894298
CST5	0.84 (0.68-1.02)	0.0817368	0.296753
CST6	0.85 (0.67-1.07)	0.167872	0.41109
CST7	1.05 (0.94-1.17)	0.383229	0.619748
CSTB	1.28 (1.00-1.65)	0.0530899	0.246374
CTAG1A_CTAG1B	1.06 (0.83-1.34)	0.656138	0.819891
CTBS	2.48 (1.59-3.86)	5.65016e-05	0.00336588
CTF1	1.05 (0.92-1.20)	0.443836	0.670442
CTHRC1	1.51 (1.04-2.20)	0.0304332	0.202356
CTLA4	1.07 (0.71-1.61)	0.742298	0.871237
CTNNA1	0.98 (0.69-1.40)	0.928274	0.969804
CTRB1	1.08 (0.88-1.33)	0.45685	0.677874
CTRC	0.83 (0.70-1.00)	0.045262	0.237022
CTRL	0.81 (0.68-0.97)	0.0253243	0.185733
CTSB	0.98 (0.80-1.20)	0.86655	0.939026
CTSC	1.45 (1.12-1.86)	0.00456284	0.0656105
CTSD	1.69 (1.36-2.09)	1.51184e-06	0.000275816
CTSE	1.10 (0.87-1.38)	0.437137	0.664238
CTSF	1.07 (0.82-1.40)	0.609758	0.787908
CTSH	1.04 (0.90-1.21)	0.605222	0.785523
CTSL	1.37 (0.87-2.17)	0.173153	0.416054
CTSO	1.90 (1.36-2.66)	0.000195725	0.00849769
CTSS	1.09 (0.63-1.92)	0.751651	0.876238
CTSV	1.02 (0.79-1.32)	0.892409	0.950991
CTSZ	1.78 (1.27-2.51)	0.000944983	0.0260227
CUZD1	0.87 (0.61-1.25)	0.455993	0.677874
CWC15	1.10 (0.92-1.30)	0.298667	0.554336
CX3CL1	0.82 (0.58-1.16)	0.263105	0.518571
CXADR	1.27 (1.03-1.57)	0.0242994	0.181406
CXCL1	1.06 (0.94-1.18)	0.337391	0.581029
CXCL10	1.16 (1.00-1.34)	0.0490658	0.239905
CXCL11	1.15 (1.01-1.30)	0.0373611	0.218953
CXCL12	1.28 (0.96-1.69)	0.0876372	0.305996
CXCL13	1.15 (0.97-1.35)	0.10331	0.330661
CXCL14	1.07 (0.91-1.25)	0.444218	0.670442
CXCL16	1.53 (0.96-2.42)	0.0734081	0.282351
CXCL17	1.50 (1.25-1.79)	1.26632e-05	0.00127462
CXCL3	1.08 (0.96-1.22)	0.181256	0.427027
CXCL5	1.04 (0.94-1.14)	0.446971	0.671147
CXCL6	1.20 (1.04-1.38)	0.0113362	0.1145
CXCL8	1.16 (1.00-1.35)	0.0450582	0.23671
CXCL9	1.13 (0.97-1.31)	0.118384	0.352975
CYB5A	0.91 (0.75-1.09)	0.294625	0.549527
CYB5R2	1.21 (0.99-1.48)	0.062922	0.265802
CYP24A1	1.05 (0.92-1.20)	0.442694	0.669505
CYTH3	1.16 (1.00-1.34)	0.0491998	0.239938
CYTL1	0.87 (0.53-1.42)	0.571131	0.76264
DAAM1	1.17 (1.02-1.35)	0.0284031	0.194166
DAB2	1.13 (1.02-1.25)	0.0161812	0.145943
DAG1	1.24 (0.99-1.56)	0.0567835	0.253442
DAND5	0.96 (0.77-1.20)	0.701523	0.848631
DAPK2	1.06 (0.86-1.32)	0.5733	0.764488
DAPP1	1.04 (0.94-1.14)	0.445716	0.670442
DARS1	1.07 (0.92-1.24)	0.3953	0.629504
DBH	1.07 (0.95-1.20)	0.256409	0.512291
DBI	1.08 (0.95-1.24)	0.244904	0.499912
DBN1	1.22 (0.98-1.51)	0.0758205	0.285943
DBNL	1.08 (0.96-1.22)	0.186434	0.430539
DCBLD2	1.15 (0.83-1.61)	0.396764	0.63046
DCC	0.83 (0.46-1.48)	0.53084	0.734169
DCDC2C	1.03 (0.86-1.24)	0.746634	0.873867
DCLRE1C	0.80 (0.53-1.20)	0.274929	0.528321
DCN	0.84 (0.51-1.39)	0.49455	0.701113
DCTD	1.07 (0.94-1.22)	0.284355	0.538407
DCTN1	1.12 (0.95-1.32)	0.175539	0.417943
DCTN2	1.03 (0.92-1.17)	0.581795	0.76914
DCTN6	1.10 (0.95-1.27)	0.18619	0.430539
DCTPP1	1.46 (1.03-2.07)	0.0345191	0.212579
DCUN1D1	0.98 (0.84-1.15)	0.832878	0.924048
DCUN1D2	1.04 (0.91-1.21)	0.549713	0.745158
DCXR	1.27 (1.06-1.52)	0.0105233	0.109359
DDA1	1.02 (0.75-1.37)	0.914747	0.960992
DDAH1	1.42 (1.14-1.77)	0.00197117	0.0410988
DDC	0.95 (0.76-1.20)	0.687125	0.840267
DDHD2	1.13 (0.95-1.35)	0.157048	0.392874
DDI2	0.92 (0.79-1.07)	0.265859	0.519824
DDR1	1.99 (1.26-3.14)	0.00296598	0.051229
DDT	1.09 (0.83-1.43)	0.545674	0.743329
DDX1	1.03 (0.81-1.29)	0.824299	0.91837
DDX25	0.97 (0.70-1.35)	0.853731	0.933348
DDX39A	1.27 (0.75-2.14)	0.369425	0.606121
DDX4	1.06 (0.85-1.31)	0.615734	0.792123
DDX53	0.93 (0.66-1.31)	0.674529	0.835008
DDX58	1.08 (0.90-1.30)	0.394044	0.628696
DECR1	1.14 (1.02-1.28)	0.0217552	0.170708
DEFA1_DEFA1B	1.10 (0.88-1.37)	0.404652	0.638475
DEFB103A_DEFB103B	1.40 (1.14-1.71)	0.00112199	0.0286023
DEFB104A_DEFB104B	1.00 (0.82-1.24)	0.96657	0.984512
DEFB116	1.00 (0.85-1.17)	0.997458	0.999774
DEFB118	1.01 (0.82-1.24)	0.937583	0.972355
DEFB4A_DEFB4B	1.31 (1.22-1.41)	1.78172e-13	5.20085e-10
DENND2B	1.12 (0.90-1.39)	0.32295	0.57216
DENR	1.08 (0.88-1.33)	0.463329	0.680653
DFFA	1.09 (0.93-1.28)	0.307363	0.56006
DGCR6	0.98 (0.74-1.31)	0.912453	0.960232
DGKA	1.24 (1.00-1.53)	0.0497886	0.241818
DGKZ	1.02 (0.74-1.41)	0.908486	0.95917
DHODH	0.95 (0.72-1.24)	0.680366	0.837137
DHPS	1.25 (0.98-1.59)	0.068631	0.275562
DHRS4L2	1.17 (0.94-1.47)	0.16573	0.408242
DIABLO	1.08 (0.98-1.20)	0.13474	0.368407
DIPK1C	1.12 (0.85-1.47)	0.429881	0.660434
DIPK2B	0.93 (0.61-1.42)	0.73709	0.868368
DKK1	1.20 (1.00-1.44)	0.0514117	0.243019
DKK3	0.88 (0.61-1.26)	0.476996	0.689966
DKK4	1.01 (0.79-1.28)	0.959805	0.982698
DKKL1	1.02 (0.90-1.16)	0.728996	0.863789
DLG4	1.17 (1.00-1.37)	0.0560488	0.25209
DLGAP5	0.98 (0.78-1.23)	0.857734	0.935273
DLK1	1.13 (0.93-1.38)	0.205323	0.454389
DLL1	1.32 (0.89-1.95)	0.170877	0.414206
DLL4	1.00 (0.87-1.15)	0.965747	0.984512
DMD	1.14 (0.92-1.40)	0.222391	0.474784
DMP1	0.96 (0.79-1.18)	0.712132	0.854809
DNAJA1	0.87 (0.65-1.15)	0.320852	0.570624
DNAJA2	1.10 (0.96-1.26)	0.154233	0.390449
DNAJA4	0.92 (0.78-1.08)	0.299787	0.555128
DNAJB1	1.10 (0.97-1.25)	0.119062	0.353472
DNAJB14	1.14 (0.96-1.36)	0.132106	0.367625
DNAJB2	1.09 (0.88-1.34)	0.450267	0.672979
DNAJB6	1.12 (0.98-1.29)	0.106215	0.336271
DNAJB8	1.05 (0.86-1.27)	0.64138	0.807152
DNAJC21	1.24 (0.93-1.66)	0.142682	0.374205
DNAJC6	1.15 (1.00-1.32)	0.0501304	0.242348
DNAJC9	1.04 (0.89-1.21)	0.619838	0.79495
DNER	0.95 (0.63-1.45)	0.823553	0.917889
DNLZ	1.02 (0.89-1.16)	0.818725	0.916073
DNM1	1.06 (0.96-1.18)	0.242688	0.49858
DNM3	1.17 (0.96-1.44)	0.121843	0.358046
DNMBP	1.11 (0.94-1.31)	0.234712	0.490426
DNPEP	0.92 (0.75-1.13)	0.422535	0.655705
DNPH1	0.98 (0.80-1.21)	0.878362	0.944897
DOC2B	1.18 (0.88-1.58)	0.281693	0.536025
DOCK9	0.94 (0.84-1.05)	0.282399	0.536668
DOK1	1.07 (0.98-1.17)	0.124747	0.3618
DOK2	1.09 (1.00-1.20)	0.0538667	0.246633
DPEP1	0.75 (0.60-0.93)	0.00815175	0.0940513
DPEP2	1.19 (0.78-1.81)	0.430171	0.660531
DPP10	1.07 (0.78-1.47)	0.676279	0.836747
DPP4	1.46 (1.00-2.12)	0.0479022	0.23901
DPP6	0.80 (0.58-1.11)	0.178398	0.423026
DPP7	1.41 (1.18-1.70)	0.000197959	0.00849769
DPT	1.25 (0.86-1.81)	0.249308	0.505719
DPY30	1.29 (1.10-1.51)	0.00183609	0.0400392
DRAXIN	1.01 (0.78-1.31)	0.951098	0.977723
DRG2	1.09 (0.90-1.32)	0.35238	0.591066
DSC2	1.14 (0.81-1.59)	0.449043	0.672183
DSCAM	1.23 (0.88-1.72)	0.216553	0.466902
DSG2	0.57 (0.38-0.85)	0.00641005	0.0798312
DSG3	1.19 (0.87-1.62)	0.280062	0.535232
DSG4	1.13 (0.90-1.41)	0.283792	0.538407
DTD1	1.09 (0.95-1.24)	0.24279	0.49858
DTNB	1.18 (0.92-1.52)	0.192925	0.438248
DTX2	0.98 (0.81-1.18)	0.797585	0.903785
DTX3	1.38 (0.90-2.11)	0.144913	0.378279
DTYMK	1.10 (0.93-1.30)	0.27863	0.533675
DUOX2	0.99 (0.85-1.16)	0.920383	0.964321
DUSP13	1.04 (0.79-1.38)	0.787635	0.900903
DUSP29	0.97 (0.80-1.16)	0.713305	0.854809
DUSP3	1.00 (0.87-1.14)	0.962377	0.983026
DUT	1.11 (0.99-1.24)	0.079702	0.29338
DXO	1.17 (0.91-1.51)	0.213357	0.46373
DYNC1H1	1.01 (0.79-1.29)	0.937253	0.972355
DYNLT1	1.13 (0.99-1.30)	0.0753594	0.28531
DYNLT3	1.13 (0.87-1.48)	0.351453	0.591066
EBAG9	1.12 (1.00-1.26)	0.0505823	0.243019
EBI3_IL27	1.00 (0.70-1.43)	0.984837	0.993002
ECE1	1.04 (0.75-1.44)	0.811434	0.913449
ECHDC3	1.28 (1.11-1.48)	0.000708075	0.0222244
ECHS1	1.14 (1.01-1.29)	0.0345508	0.212579
ECI2	1.11 (0.92-1.34)	0.272528	0.525826
ECM1	0.96 (0.69-1.33)	0.819599	0.916073
ECSCR	1.03 (0.81-1.30)	0.820471	0.916102
EDA2R	1.11 (0.85-1.44)	0.43675	0.663997
EDAR	1.00 (0.88-1.12)	0.964176	0.983863
EDDM3B	0.96 (0.83-1.10)	0.54274	0.741
EDEM2	1.29 (0.98-1.71)	0.0700816	0.276204
EDF1	1.08 (0.92-1.27)	0.334769	0.580624
EDIL3	1.33 (1.00-1.75)	0.0467877	0.237519
EDN1	1.81 (1.22-2.70)	0.00348657	0.0568563
EDNRB	1.01 (0.78-1.32)	0.918751	0.963649
EEF1D	1.13 (1.00-1.28)	0.0450876	0.23671
EFCAB14	1.27 (0.84-1.93)	0.258543	0.512732
EFCAB2	1.05 (0.75-1.47)	0.782627	0.897638
EFEMP1	1.24 (0.88-1.74)	0.213872	0.464083
EFHD1	1.13 (0.82-1.54)	0.4556	0.677874
EFNA1	1.48 (0.97-2.28)	0.0708032	0.277788
EFNA4	1.50 (1.00-2.24)	0.0487664	0.239645
EFNB2	1.05 (0.86-1.28)	0.635473	0.803703
EGF	1.09 (0.98-1.22)	0.108863	0.338776
EGFL7	1.20 (0.92-1.57)	0.171132	0.414206
EGFLAM	1.41 (0.98-2.03)	0.0642929	0.2675
EGFR	0.86 (0.43-1.73)	0.680507	0.837137
EGLN1	1.18 (0.98-1.41)	0.0795851	0.293319
EHBP1	1.17 (1.00-1.36)	0.0431421	0.234074
EHD3	1.06 (0.95-1.17)	0.286684	0.540239
EIF1AX	1.16 (0.95-1.40)	0.13626	0.368482
EIF2AK2	1.11 (1.00-1.24)	0.0460348	0.237323
EIF2AK3	1.14 (0.96-1.35)	0.138817	0.370096
EIF2S2	1.22 (0.94-1.59)	0.133219	0.367625
EIF4B	1.14 (0.94-1.38)	0.195602	0.440898
EIF4E	1.11 (0.97-1.26)	0.137106	0.368482
EIF4EBP1	1.03 (0.87-1.22)	0.69342	0.842462
EIF4G1	1.12 (1.01-1.25)	0.0374869	0.218953
EIF4G3	1.12 (0.94-1.32)	0.206971	0.456651
EIF5	1.00 (0.76-1.31)	0.972459	0.986962
EIF5A	1.02 (0.70-1.48)	0.930516	0.969955
ELAC1	1.06 (0.92-1.21)	0.430559	0.660635
ELAVL4	1.10 (0.97-1.26)	0.145013	0.378279
ELN	1.30 (1.01-1.69)	0.0432683	0.234171
ELOA	1.14 (0.95-1.36)	0.156025	0.392363
ELOB	1.22 (0.94-1.58)	0.12916	0.365603
ENAH	1.34 (1.08-1.67)	0.0091162	0.101566
ENDOU	0.86 (0.68-1.07)	0.175009	0.417199
ENG	2.48 (1.30-4.71)	0.00575046	0.0742725
ENO1	1.05 (0.91-1.20)	0.52055	0.725985
ENO2	1.03 (0.88-1.22)	0.694335	0.842729
ENO3	1.14 (0.96-1.36)	0.147636	0.381709
ENOPH1	0.83 (0.65-1.05)	0.123115	0.35982
ENOX2	1.24 (0.82-1.87)	0.314745	0.56655
ENPEP	1.08 (0.84-1.40)	0.546032	0.743329
ENPP2	1.31 (0.94-1.83)	0.116569	0.349707
ENPP5	0.96 (0.76-1.21)	0.712614	0.854809
ENPP6	1.05 (0.77-1.44)	0.750567	0.876012
ENPP7	1.23 (1.08-1.40)	0.0021314	0.0435074
ENSA	1.05 (0.84-1.31)	0.66463	0.827316
ENTPD2	1.27 (0.98-1.64)	0.0688474	0.275595
ENTPD5	1.87 (1.08-3.24)	0.0257669	0.186865
ENTPD6	1.50 (0.96-2.35)	0.0721676	0.280502
ENTR1	1.21 (1.01-1.46)	0.0436613	0.234195
EP300	1.18 (0.81-1.71)	0.381536	0.618015
EPB41L5	1.17 (1.00-1.37)	0.0482429	0.23901
EPCAM	0.98 (0.88-1.10)	0.740435	0.870451
EPGN	0.93 (0.71-1.22)	0.587655	0.773034
EPHA1	1.16 (0.85-1.58)	0.349294	0.589781
EPHA10	0.97 (0.81-1.17)	0.762491	0.884213
EPHA2	1.17 (0.79-1.71)	0.43347	0.661882
EPHA4	0.96 (0.62-1.48)	0.844274	0.928574
EPHB4	1.29 (0.79-2.09)	0.305779	0.559674
EPHB6	0.87 (0.59-1.27)	0.468304	0.684516
EPHX2	1.03 (0.86-1.23)	0.756633	0.879795
EPN1	1.11 (0.86-1.43)	0.43168	0.660996
EPO	1.00 (0.87-1.16)	0.9696	0.985858
EPPK1	1.17 (1.00-1.37)	0.0475058	0.23901
EPS8L2	1.70 (1.20-2.41)	0.00285233	0.050834
ERBB2	2.09 (1.38-3.18)	0.000546382	0.0181237
ERBB3	1.54 (0.89-2.68)	0.125062	0.3618
ERBB4	0.85 (0.54-1.34)	0.489676	0.698469
ERBIN	1.11 (1.00-1.24)	0.050724	0.243019
ERC2	1.17 (1.03-1.33)	0.0185616	0.157963
ERCC1	1.13 (0.81-1.58)	0.469864	0.685423
EREG	1.21 (1.06-1.37)	0.00473023	0.0660648
ERI1	1.25 (0.89-1.76)	0.196319	0.44115
ERMAP	1.16 (0.89-1.51)	0.262275	0.517625
ERN1	1.44 (1.10-1.88)	0.00702036	0.0842303
ERP29	1.09 (0.98-1.20)	0.104346	0.332517
ERP44	1.46 (0.96-2.22)	0.0766384	0.288283
ERVV_1	0.83 (0.62-1.11)	0.204071	0.453271
ESAM	1.45 (1.02-2.06)	0.0373543	0.218953
ESM1	0.84 (0.61-1.14)	0.26584	0.519824
ESPL1	0.93 (0.74-1.18)	0.553	0.74707
ESR1	1.01 (0.83-1.23)	0.931662	0.970564
ESYT2	1.12 (0.97-1.29)	0.114185	0.345396
EVI2B	0.85 (0.60-1.20)	0.363631	0.603408
EVI5	1.08 (0.94-1.23)	0.270698	0.523983
EVPL	0.86 (0.59-1.27)	0.456375	0.677874
EXOSC10	0.96 (0.77-1.18)	0.689487	0.841516
EXTL1	0.96 (0.74-1.24)	0.737377	0.868368
EZR	1.74 (1.14-2.66)	0.0102985	0.108838
F10	1.32 (0.89-1.95)	0.167816	0.41109
F11	1.32 (0.99-1.77)	0.0610801	0.262066
F11R	1.20 (0.99-1.45)	0.0606312	0.262066
F12	1.30 (0.97-1.75)	0.0745629	0.284509
F13B	1.60 (1.00-2.56)	0.0513823	0.243019
F2	1.19 (0.53-2.65)	0.669319	0.830319
F2R	1.08 (0.90-1.31)	0.409797	0.64381
F3	1.10 (0.74-1.63)	0.635251	0.803703
F7	1.55 (1.07-2.24)	0.0205861	0.167345
F9	2.41 (1.36-4.27)	0.00250965	0.0465108
FABP1	1.22 (1.09-1.36)	0.000434472	0.0157702
FABP2	1.17 (1.02-1.34)	0.0207499	0.167345
FABP3	1.07 (0.86-1.34)	0.543423	0.74124
FABP4	1.29 (1.08-1.53)	0.00399551	0.0605443
FABP5	1.15 (0.99-1.34)	0.0703392	0.276712
FABP6	1.08 (0.88-1.32)	0.44473	0.670442
FABP9	1.14 (0.94-1.38)	0.189755	0.433748
FADD	1.08 (0.93-1.24)	0.315806	0.567055
FAM13A	1.20 (1.01-1.41)	0.0345066	0.212579
FAM171A2	0.96 (0.89-1.04)	0.313828	0.566437
FAM171B	0.59 (0.35-1.00)	0.0486225	0.239341
FAM172A	1.13 (0.93-1.36)	0.222509	0.474784
FAM20A	1.63 (1.12-2.37)	0.0109781	0.112567
FAM3B	1.14 (0.83-1.56)	0.411814	0.645241
FAM3C	1.37 (0.92-2.02)	0.117242	0.350286
FAM3D	1.00 (0.87-1.15)	0.974429	0.987625
FAP	1.09 (0.73-1.64)	0.670111	0.830949
FARSA	1.10 (0.93-1.29)	0.273462	0.526889
FAS	1.22 (0.92-1.60)	0.16471	0.406414
FASLG	1.10 (0.83-1.46)	0.518352	0.724998
FBLN2	0.88 (0.60-1.28)	0.494547	0.701113
FBN2	1.08 (0.88-1.32)	0.449801	0.672627
FBP1	1.16 (1.00-1.34)	0.0466928	0.237519
FCAMR	1.02 (0.88-1.20)	0.758026	0.880843
FCAR	1.37 (1.09-1.73)	0.00692165	0.0834888
FCER1A	1.08 (0.65-1.77)	0.773667	0.891917
FCER2	1.03 (0.82-1.30)	0.783548	0.898126
FCGR2A	1.14 (0.93-1.40)	0.211688	0.461211
FCGR2B	1.04 (0.86-1.27)	0.682905	0.83722
FCGR3B	0.98 (0.78-1.22)	0.828278	0.921939
FCN1	1.00 (0.81-1.24)	0.98227	0.991098
FCN2	1.30 (0.98-1.73)	0.065435	0.26972
FCRL1	0.95 (0.74-1.23)	0.720435	0.858962
FCRL2	1.06 (0.84-1.34)	0.600524	0.782074
FCRL3	1.03 (0.83-1.28)	0.768892	0.888518
FCRL5	1.08 (0.89-1.30)	0.43167	0.660996
FCRL6	0.96 (0.82-1.13)	0.62766	0.800311
FCRLB	1.32 (1.13-1.54)	0.000440584	0.0157702
FDX1	1.15 (0.97-1.37)	0.104197	0.332404
FDX2	0.95 (0.76-1.18)	0.630558	0.801655
FEN1	1.03 (0.88-1.22)	0.69739	0.845032
FES	0.98 (0.77-1.24)	0.839416	0.926915
FETUB	1.20 (0.87-1.67)	0.2701	0.523983
FGA	1.21 (0.84-1.75)	0.305477	0.559674
FGD3	1.16 (1.00-1.34)	0.0478678	0.23901
FGF12	0.95 (0.71-1.27)	0.719262	0.858962
FGF16	1.37 (1.13-1.66)	0.00144309	0.0339708
FGF19	1.15 (1.00-1.33)	0.0552931	0.250622
FGF2	1.23 (1.05-1.44)	0.009991	0.10605
FGF20	0.94 (0.70-1.26)	0.690209	0.841516
FGF21	1.16 (1.07-1.27)	0.000613701	0.0196857
FGF23	1.04 (0.86-1.25)	0.691487	0.841813
FGF3	0.98 (0.65-1.47)	0.916902	0.962055
FGF5	0.89 (0.64-1.22)	0.45776	0.678275
FGF6	1.14 (0.89-1.47)	0.306991	0.56006
FGF7	0.99 (0.84-1.16)	0.881135	0.946296
FGF9	0.88 (0.65-1.18)	0.386422	0.623874
FGFBP1	0.79 (0.55-1.12)	0.182932	0.428138
FGFBP2	1.08 (0.85-1.36)	0.533238	0.734757
FGFBP3	1.18 (0.86-1.62)	0.297655	0.553058
FGFR2	1.91 (1.17-3.11)	0.00956986	0.104613
FGFR4	1.04 (0.83-1.30)	0.740144	0.870451
FGL1	1.11 (0.93-1.32)	0.254105	0.510483
FGR	1.02 (0.85-1.23)	0.822035	0.916991
FH	0.93 (0.79-1.09)	0.37383	0.609274
FHIP2A	0.91 (0.70-1.18)	0.468228	0.684516
FHIT	1.04 (0.89-1.21)	0.609601	0.787908
FIS1	1.08 (0.93-1.24)	0.310241	0.562132
FKBP14	1.08 (0.96-1.21)	0.216695	0.466902
FKBP1B	1.05 (0.95-1.17)	0.296878	0.552318
FKBP4	1.23 (0.96-1.57)	0.104153	0.332404
FKBP5	1.09 (0.97-1.22)	0.156189	0.392363
FKBP7	0.86 (0.66-1.11)	0.244435	0.499719
FKBPL	1.16 (0.95-1.41)	0.140032	0.371594
FLI1	1.08 (0.98-1.19)	0.121925	0.358046
FLRT2	0.80 (0.54-1.20)	0.285635	0.53861
FLT1	0.91 (0.54-1.52)	0.711187	0.854654
FLT3	0.90 (0.62-1.32)	0.592741	0.777057
FLT3LG	1.45 (1.06-1.98)	0.0206978	0.167345
FLT4	1.62 (1.16-2.25)	0.00433482	0.0639516
FMNL1	1.16 (1.00-1.34)	0.0444859	0.235677
FMR1	0.96 (0.68-1.36)	0.829494	0.921939
FN1	1.88 (1.24-2.84)	0.0027323	0.0498475
FNDC1	1.32 (1.02-1.70)	0.0324813	0.209763
FNTA	1.38 (1.03-1.84)	0.0309264	0.203901
FOLH1	1.02 (0.92-1.13)	0.681473	0.837137
FOLR1	1.07 (0.72-1.57)	0.74484	0.873128
FOLR2	1.14 (0.79-1.64)	0.488027	0.697806
FOLR3	1.02 (0.96-1.08)	0.518851	0.725136
FOS	1.01 (0.72-1.42)	0.943953	0.973983
FOSB	1.18 (0.92-1.51)	0.187315	0.431531
FOXJ3	1.23 (0.97-1.58)	0.0933688	0.315809
FOXO1	1.12 (0.98-1.27)	0.0952703	0.317822
FOXO3	1.13 (1.01-1.25)	0.031035	0.203901
FRMD4B	1.06 (0.90-1.25)	0.469635	0.685423
FRMD7	1.17 (0.82-1.67)	0.3893	0.62572
FRZB	1.10 (0.72-1.66)	0.665563	0.827794
FSHB	1.08 (0.96-1.21)	0.221382	0.473479
FST	1.29 (1.06-1.59)	0.013025	0.126312
FSTL1	2.47 (1.49-4.09)	0.000464457	0.0163344
FSTL3	1.48 (1.05-2.10)	0.0262723	0.188244
FTCD	1.25 (1.11-1.42)	0.000367977	0.0143217
FUCA1	1.01 (0.89-1.16)	0.84346	0.92821
FUOM	1.36 (1.15-1.62)	0.000443015	0.0157702
FURIN	1.88 (1.40-2.51)	2.55642e-05	0.00201681
FUS	1.41 (1.10-1.81)	0.00686997	0.0834888
FUT1	0.82 (0.66-1.03)	0.0870471	0.30539
FUT3_FUT5	1.46 (1.16-1.85)	0.00131034	0.0324143
FUT8	1.09 (0.90-1.31)	0.3874	0.624176
FXN	1.08 (0.93-1.25)	0.318611	0.56959
FXYD5	1.13 (0.96-1.34)	0.154126	0.390449
FYB1	1.14 (1.01-1.28)	0.0335825	0.21133
FZD10	0.91 (0.73-1.14)	0.424117	0.656763
FZD8	1.20 (0.93-1.54)	0.153909	0.390449
GABARAP	0.95 (0.73-1.22)	0.661316	0.824245
GABARAPL1	1.11 (0.95-1.30)	0.185147	0.429451
GABRA4	0.83 (0.67-1.04)	0.106554	0.336602
GAD1	0.81 (0.50-1.29)	0.373383	0.609225
GAD2	1.17 (0.92-1.48)	0.200491	0.448112
GADD45B	0.87 (0.66-1.15)	0.332622	0.578619
GADD45GIP1	1.20 (0.96-1.49)	0.102742	0.329204
GAGE2A	0.88 (0.71-1.10)	0.262045	0.517625
GAL	0.88 (0.75-1.04)	0.129186	0.365603
GALNT10	1.73 (1.19-2.52)	0.00440009	0.0642193
GALNT2	1.12 (0.73-1.71)	0.614782	0.79149
GALNT3	1.28 (0.98-1.67)	0.067737	0.273478
GALNT5	1.42 (0.94-2.15)	0.0950947	0.317822
GALNT7	1.17 (0.68-2.00)	0.576223	0.766285
GAMT	1.27 (0.96-1.68)	0.0971166	0.322507
GAPDH	1.47 (0.99-2.17)	0.0558921	0.25209
GART	1.34 (0.93-1.93)	0.113656	0.344888
GAS2	1.12 (0.91-1.37)	0.28091	0.535232
GAS6	2.53 (1.65-3.87)	2.02047e-05	0.0017872
GASK1A	0.88 (0.66-1.16)	0.369337	0.606121
GAST	1.10 (1.00-1.21)	0.0392643	0.223852
GATA3	0.91 (0.57-1.46)	0.704266	0.85018
GATD3	1.04 (0.89-1.21)	0.652134	0.815936
GBA	1.12 (0.90-1.38)	0.310972	0.562757
GBP1	1.31 (1.11-1.56)	0.00183804	0.0400392
GBP2	1.20 (1.00-1.44)	0.0467604	0.237519
GBP4	0.89 (0.70-1.13)	0.338723	0.582162
GBP6	1.03 (0.79-1.35)	0.817752	0.916073
GC	1.06 (0.67-1.68)	0.794663	0.902904
GCC1	1.11 (0.99-1.24)	0.0665685	0.272266
GCG	1.08 (0.99-1.18)	0.0858765	0.303865
GCHFR	1.19 (0.97-1.47)	0.0924204	0.313328
GCLM	1.10 (0.87-1.41)	0.425442	0.657291
GCNT1	1.60 (1.19-2.17)	0.00222179	0.0444206
GDF15	1.36 (1.09-1.71)	0.00669538	0.0824634
GDF2	1.12 (0.84-1.50)	0.440622	0.667797
GDNF	1.14 (0.85-1.52)	0.37542	0.611525
GET3	1.31 (1.10-1.56)	0.00242109	0.0455946
GFAP	1.04 (0.82-1.32)	0.744603	0.873128
GFER	1.17 (0.99-1.38)	0.0651894	0.26972
GFOD2	1.01 (0.93-1.11)	0.758358	0.880878
GFRA1	1.41 (0.95-2.10)	0.0882242	0.307118
GFRA2	1.09 (0.63-1.89)	0.765992	0.886922
GFRA3	0.65 (0.44-0.97)	0.0327934	0.209868
GFRAL	0.94 (0.78-1.14)	0.527727	0.73145
GGA1	1.09 (0.94-1.27)	0.244471	0.499719
GGACT	1.14 (0.97-1.34)	0.117106	0.350239
GGCT	1.06 (0.83-1.35)	0.633541	0.802835
GGH	1.26 (0.94-1.70)	0.123551	0.360246
GGT1	1.36 (1.12-1.65)	0.00215064	0.0435953
GGT5	1.26 (0.77-2.06)	0.349343	0.589781
GH1	0.94 (0.88-0.99)	0.0311029	0.203901
GH2	1.02 (0.95-1.09)	0.556058	0.748333
GHR	1.55 (1.05-2.29)	0.0268695	0.188539
GHRHR	0.95 (0.76-1.18)	0.614971	0.79149
GHRL	0.98 (0.86-1.11)	0.731795	0.865522
GID8	1.11 (0.80-1.54)	0.525838	0.729872
GIGYF2	1.23 (1.06-1.42)	0.00535976	0.0709811
GIMAP7	1.18 (0.81-1.72)	0.378323	0.614538
GIMAP8	0.99 (0.78-1.26)	0.96239	0.983026
GIP	1.32 (1.06-1.63)	0.0112358	0.11388
GIPC2	1.43 (0.97-2.10)	0.0714812	0.278576
GIPC3	1.07 (0.95-1.21)	0.29164	0.545265
GIPR	1.03 (0.79-1.35)	0.807267	0.910501
GIT1	1.10 (0.97-1.24)	0.125576	0.361941
GJA8	0.98 (0.80-1.20)	0.863161	0.938034
GKN1	1.23 (0.81-1.86)	0.32747	0.57445
GLA	1.98 (1.51-2.61)	1.03651e-06	0.000232735
GLB1	1.34 (1.04-1.73)	0.0243649	0.181432
GLI2	1.03 (0.72-1.47)	0.869992	0.941605
GLO1	1.24 (1.03-1.50)	0.0204848	0.167345
GLOD4	1.11 (0.82-1.51)	0.493001	0.700084
GLP1R	1.04 (0.75-1.43)	0.814377	0.913944
GLRX	0.96 (0.79-1.16)	0.663891	0.827101
GLRX5	1.12 (0.98-1.28)	0.0979424	0.323616
GLT8D2	0.90 (0.69-1.17)	0.428924	0.659618
GLYR1	1.08 (0.90-1.30)	0.393271	0.628674
GM2A	1.11 (0.83-1.50)	0.478921	0.691096
GMFG	1.13 (0.96-1.33)	0.144362	0.377253
GMPR	0.97 (0.79-1.21)	0.815745	0.915127
GMPR2	1.14 (0.95-1.36)	0.158182	0.39498
GNAS	1.10 (0.97-1.24)	0.142467	0.374157
GNE	1.16 (0.98-1.37)	0.0781245	0.291991
GNGT1	0.96 (0.74-1.23)	0.72088	0.858962
GNLY	0.91 (0.74-1.12)	0.370372	0.606121
GNPDA1	1.08 (0.75-1.54)	0.685207	0.838977
GNPDA2	1.10 (0.79-1.53)	0.565782	0.756882
GOLGA3	1.06 (0.92-1.23)	0.407703	0.641419
GOLM2	2.12 (1.37-3.28)	0.000686833	0.021792
GOPC	1.13 (1.01-1.26)	0.027022	0.189154
GORASP2	1.13 (0.88-1.44)	0.336469	0.581029
GOT1	1.08 (0.82-1.43)	0.577838	0.768083
GP1BA	1.12 (0.79-1.58)	0.524504	0.729061
GP1BB	1.08 (0.91-1.29)	0.387464	0.624176
GP2	0.86 (0.75-0.99)	0.0375048	0.218953
GP5	1.22 (0.87-1.71)	0.25809	0.512732
GP6	1.07 (0.94-1.21)	0.285535	0.53861
GPA33	1.02 (0.94-1.11)	0.633578	0.802835
GPC1	0.77 (0.53-1.12)	0.16982	0.413431
GPC5	1.03 (0.85-1.26)	0.737473	0.868368
GPD1	1.21 (0.99-1.49)	0.0653313	0.26972
GPHA2	0.80 (0.60-1.08)	0.145957	0.379047
GPI	1.28 (1.00-1.62)	0.0466561	0.237519
GPIHBP1	0.87 (0.74-1.01)	0.0751245	0.285161
GPKOW	1.50 (1.13-1.99)	0.0045615	0.0656105
GPNMB	1.14 (0.76-1.70)	0.538489	0.737708
GPR101	0.94 (0.75-1.16)	0.545945	0.743329
GPR158	1.00 (0.71-1.40)	0.988621	0.995441
GPR15L	1.29 (1.07-1.54)	0.00629093	0.0790817
GPR37	1.04 (0.87-1.24)	0.654434	0.818112
GPRC5C	1.10 (0.90-1.35)	0.357554	0.59606
GRAP2	1.06 (0.97-1.16)	0.178715	0.423433
GRHPR	1.16 (0.97-1.40)	0.0998791	0.32578
GRIK2	1.08 (0.83-1.42)	0.563664	0.755434
GRIN2B	1.26 (1.07-1.48)	0.00527148	0.0705847
GRK5	1.02 (0.82-1.28)	0.831389	0.923097
GRN	1.89 (1.21-2.95)	0.00539836	0.0709811
GRP	1.26 (1.00-1.59)	0.047561	0.23901
GRPEL1	1.30 (1.10-1.53)	0.00219397	0.0441668
GRSF1	0.99 (0.85-1.15)	0.893755	0.951448
GSAP	1.00 (0.88-1.14)	0.9995	0.999774
GSN	0.48 (0.26-0.91)	0.0239275	0.180011
GSR	1.94 (1.17-3.21)	0.0099533	0.10605
GSTA1	1.19 (1.06-1.33)	0.00346246	0.0567805
GSTA3	1.21 (1.06-1.37)	0.00433793	0.0639516
GSTM4	1.06 (0.90-1.24)	0.494389	0.701113
GSTP1	0.90 (0.75-1.07)	0.23134	0.487643
GSTT2B	1.07 (1.02-1.13)	0.00928409	0.102653
GTF2IRD1	1.12 (0.97-1.29)	0.12811	0.365603
GTPBP2	1.15 (0.99-1.33)	0.0597875	0.260867
GUCA2A	0.85 (0.60-1.21)	0.371065	0.606121
GUCY2C	0.91 (0.77-1.06)	0.229627	0.486063
GUK1	1.08 (0.83-1.41)	0.565059	0.756609
GUSB	1.55 (1.32-1.81)	4.87087e-08	2.36968e-05
GYS1	1.10 (0.97-1.24)	0.123661	0.360246
GZMA	1.06 (0.77-1.45)	0.730132	0.864256
GZMB	0.96 (0.80-1.14)	0.631939	0.802835
GZMH	0.90 (0.77-1.05)	0.184949	0.429451
H2AP	0.83 (0.62-1.11)	0.21499	0.465202
HADH	1.06 (0.89-1.26)	0.507819	0.713342
HAGH	0.94 (0.81-1.09)	0.426211	0.657316
HAO1	1.12 (1.04-1.21)	0.00484834	0.0670726
HARS1	1.12 (0.97-1.28)	0.132028	0.367625
HAVCR1	1.30 (1.10-1.55)	0.00226578	0.044688
HAVCR2	1.28 (0.93-1.76)	0.13032	0.367371
HBEGF	1.09 (0.94-1.26)	0.257827	0.512732
HBQ1	0.85 (0.71-1.02)	0.0736247	0.282452
HBZ	0.92 (0.82-1.03)	0.133142	0.367625
HCG22	0.88 (0.68-1.15)	0.353748	0.592421
HCLS1	1.14 (0.94-1.39)	0.190774	0.435045
HDAC8	1.02 (0.85-1.23)	0.810181	0.912392
HDAC9	0.91 (0.74-1.13)	0.407248	0.641269
HDDC2	0.80 (0.60-1.05)	0.104877	0.333118
HDGF	1.12 (0.99-1.25)	0.06251	0.265237
HDGFL2	1.14 (0.96-1.35)	0.148204	0.382839
HEBP1	1.03 (0.84-1.26)	0.794019	0.902904
HEG1	1.92 (1.26-2.93)	0.00245954	0.0460218
HEPACAM2	0.86 (0.65-1.15)	0.307947	0.56006
HEPH	1.36 (0.85-2.17)	0.195221	0.440719
HEXIM1	1.15 (1.01-1.31)	0.0372869	0.218953
HGF	1.54 (1.16-2.03)	0.0025499	0.0468123
HGFAC	0.98 (0.64-1.51)	0.941389	0.97391
HGS	1.08 (0.94-1.24)	0.267564	0.520879
HHEX	1.26 (1.09-1.46)	0.00237697	0.0455946
HIF1A	0.95 (0.78-1.15)	0.61233	0.789171
HIP1	1.03 (0.72-1.48)	0.853699	0.933348
HIP1R	1.33 (1.08-1.63)	0.00610992	0.077259
HJV	1.37 (1.11-1.68)	0.00290829	0.050834
HK2	1.02 (0.66-1.55)	0.942155	0.97391
HLA_A	1.19 (0.82-1.72)	0.350477	0.59033
HLA_DRA	1.20 (0.88-1.65)	0.25225	0.508507
HLA_E	1.50 (1.02-2.19)	0.0386466	0.222944
HMBS	0.95 (0.74-1.21)	0.653012	0.816684
HMCN2	1.07 (0.86-1.32)	0.548927	0.745015
HMGCL	1.20 (0.94-1.51)	0.137477	0.368498
HMGCS1	1.13 (0.87-1.46)	0.367628	0.60586
HMMR	0.80 (0.60-1.07)	0.139916	0.371594
HMOX1	1.10 (0.87-1.38)	0.426112	0.657316
HMOX2	1.20 (0.97-1.49)	0.0915128	0.312533
HNF1A	0.99 (0.84-1.18)	0.928897	0.969955
HNMT	1.29 (1.03-1.62)	0.0285872	0.194855
HNRNPK	1.18 (1.02-1.36)	0.0248883	0.183292
HNRNPUL1	1.17 (0.94-1.46)	0.157051	0.392874
HPCAL1	1.10 (0.95-1.28)	0.207707	0.457582
HPGDS	0.98 (0.72-1.34)	0.906098	0.958992
HPSE	1.12 (0.99-1.27)	0.0794695	0.293319
HRAS	1.01 (0.90-1.14)	0.828457	0.921939
HRC	0.74 (0.50-1.09)	0.127501	0.365237
HRG	1.22 (0.84-1.76)	0.302057	0.55722
HS1BP3	1.16 (1.02-1.33)	0.0222614	0.172822
HS3ST3B1	1.09 (0.81-1.47)	0.555178	0.748322
HS6ST1	1.36 (1.01-1.83)	0.0401778	0.225749
HS6ST2	0.84 (0.58-1.21)	0.344267	0.586298
HSBP1	1.07 (0.94-1.21)	0.306225	0.559906
HSD11B1	0.85 (0.64-1.12)	0.24991	0.505886
HSD17B14	1.28 (1.05-1.55)	0.0126375	0.123374
HSD17B3	1.20 (0.96-1.51)	0.114905	0.346855
HSDL2	1.17 (0.91-1.50)	0.211167	0.461211
HSP90B1	1.06 (0.91-1.24)	0.426276	0.657316
HSPA1A	1.09 (0.94-1.27)	0.243009	0.49858
HSPA2	1.03 (0.73-1.45)	0.867892	0.93968
HSPB1	1.13 (0.96-1.33)	0.154861	0.391375
HSPB6	1.23 (0.95-1.58)	0.111633	0.343006
HSPG2	1.48 (0.95-2.31)	0.0822888	0.297411
HTR1A	1.17 (1.02-1.33)	0.020684	0.167345
HTR1B	1.13 (0.86-1.47)	0.381734	0.618015
HTRA2	1.21 (1.02-1.45)	0.0299454	0.200024
HYAL1	1.80 (1.14-2.85)	0.0122479	0.120539
HYOU1	1.75 (1.03-2.97)	0.0385889	0.222944
ICA1	1.10 (0.96-1.26)	0.170973	0.414206
ICAM1	2.31 (1.65-3.24)	1.25563e-06	0.0002618
ICAM2	1.47 (1.03-2.11)	0.034723	0.212579
ICAM3	1.25 (0.81-1.94)	0.310575	0.562387
ICAM4	0.98 (0.80-1.21)	0.851847	0.933348
ICAM5	1.47 (1.16-1.86)	0.00143296	0.0339708
ICOSLG	1.10 (0.60-1.99)	0.761729	0.883739
ID4	0.99 (0.76-1.30)	0.969646	0.985858
IDI2	1.00 (0.79-1.27)	0.989717	0.995858
IDO1	1.22 (1.02-1.45)	0.0281263	0.193178
IDS	1.40 (0.38-5.15)	0.616903	0.792928
IDUA	1.41 (1.10-1.80)	0.00686664	0.0834888
IFI30	1.50 (1.14-1.97)	0.00381148	0.0594957
IFIT1	1.22 (0.99-1.51)	0.0591184	0.259889
IFIT3	1.48 (1.11-1.95)	0.00681102	0.0834888
IFNAR1	1.08 (0.68-1.71)	0.736967	0.868368
IFNG	1.05 (0.95-1.16)	0.320988	0.570624
IFNGR1	1.03 (0.59-1.81)	0.919833	0.964091
IFNGR2	1.20 (0.97-1.47)	0.0888417	0.307262
IFNL1	1.08 (0.84-1.40)	0.536178	0.736519
IFNL2	1.03 (0.85-1.25)	0.753366	0.877527
IFNLR1	1.20 (0.92-1.56)	0.184953	0.429451
IFNW1	0.95 (0.66-1.35)	0.756822	0.879795
IFT20	1.24 (0.97-1.60)	0.0897998	0.309484
IGBP1	1.05 (0.87-1.27)	0.638449	0.805373
IGDCC3	0.87 (0.65-1.16)	0.339322	0.582162
IGDCC4	0.80 (0.52-1.23)	0.317812	0.568995
IGF1R	1.41 (0.87-2.29)	0.167521	0.410919
IGF2BP3	1.19 (0.95-1.49)	0.128556	0.365603
IGF2R	1.58 (1.00-2.52)	0.0520846	0.244823
IGFBP1	0.96 (0.89-1.04)	0.333528	0.579578
IGFBP2	0.90 (0.77-1.05)	0.171035	0.414206
IGFBP3	1.14 (0.76-1.71)	0.538541	0.737708
IGFBP4	1.47 (1.11-1.93)	0.00655122	0.0810297
IGFBP6	0.89 (0.61-1.29)	0.5326	0.734757
IGFBP7	1.38 (0.99-1.92)	0.0611369	0.262066
IGFBPL1	1.66 (1.21-2.27)	0.00171228	0.0381537
IGFL4	1.08 (0.93-1.25)	0.314815	0.56655
IGHMBP2	1.09 (0.89-1.34)	0.395782	0.629928
IGLC2	1.35 (0.94-1.94)	0.109733	0.340456
IGLON5	0.99 (0.86-1.13)	0.834688	0.924679
IGSF21	1.12 (0.85-1.48)	0.425378	0.657291
IGSF3	1.73 (1.34-2.22)	2.11301e-05	0.00181408
IGSF8	1.03 (0.71-1.50)	0.864147	0.938034
IGSF9	1.30 (1.14-1.47)	5.18794e-05	0.00315491
IKBKG	1.10 (0.98-1.25)	0.107524	0.337786
IKZF2	1.01 (0.89-1.13)	0.908722	0.95917
IL10	1.09 (0.96-1.24)	0.194314	0.439351
IL10RA	1.06 (0.89-1.27)	0.485685	0.696241
IL10RB	1.54 (1.07-2.20)	0.0193895	0.164048
IL11	0.96 (0.80-1.16)	0.679992	0.837137
IL12A_IL12B	1.05 (0.91-1.21)	0.533255	0.734757
IL12B	1.07 (0.88-1.31)	0.475437	0.688734
IL12RB1	1.20 (0.89-1.63)	0.238928	0.494984
IL12RB2	1.18 (0.90-1.54)	0.230899	0.487643
IL13	1.11 (0.90-1.36)	0.345323	0.586727
IL13RA1	2.68 (1.65-4.37)	7.28847e-05	0.00409136
IL13RA2	1.37 (0.90-2.09)	0.142218	0.374157
IL15	1.51 (1.09-2.11)	0.0144387	0.135085
IL15RA	1.15 (0.83-1.60)	0.397885	0.63121
IL16	1.27 (1.00-1.61)	0.0492371	0.239938
IL17A	1.13 (0.89-1.44)	0.315174	0.566847
IL17C	1.02 (0.87-1.20)	0.8086	0.911314
IL17D	0.82 (0.58-1.15)	0.248367	0.504512
IL17F	1.02 (0.89-1.18)	0.753669	0.877527
IL17RA	1.07 (0.83-1.37)	0.596387	0.779603
IL17RB	0.80 (0.65-0.98)	0.0283371	0.194166
IL18	1.37 (1.10-1.70)	0.00488167	0.0672151
IL18BP	1.64 (1.16-2.32)	0.00505009	0.0685638
IL18R1	1.52 (1.11-2.09)	0.00902185	0.101566
IL18RAP	0.98 (0.92-1.05)	0.622253	0.796647
IL19	1.66 (1.44-1.90)	1.12826e-12	1.0978e-09
IL1A	1.02 (0.84-1.25)	0.812063	0.913454
IL1B	1.02 (0.84-1.25)	0.834369	0.924679
IL1R1	0.97 (0.58-1.64)	0.921228	0.96486
IL1R2	2.55 (1.43-4.56)	0.00151338	0.0347839
IL1RAP	1.00 (0.79-1.28)	0.976669	0.988865
IL1RL1	1.11 (0.89-1.38)	0.369401	0.606121
IL1RL2	0.92 (0.70-1.21)	0.560929	0.752805
IL1RN	1.27 (1.07-1.50)	0.00537986	0.0709811
IL2	0.83 (0.57-1.20)	0.323714	0.572509
IL20	1.23 (1.03-1.47)	0.0207763	0.167345
IL20RA	0.90 (0.69-1.18)	0.445016	0.670442
IL20RB	1.21 (0.92-1.58)	0.181176	0.427027
IL21R	1.08 (0.88-1.33)	0.460022	0.679068
IL22	1.25 (1.07-1.46)	0.00522055	0.0702248
IL22RA1	0.93 (0.71-1.22)	0.594913	0.778374
IL24	0.94 (0.74-1.21)	0.643899	0.808753
IL25	0.65 (0.46-0.93)	0.0165575	0.148145
IL2RA	1.49 (1.15-1.95)	0.00299065	0.0513243
IL2RB	1.14 (0.86-1.50)	0.352484	0.591066
IL2RG	0.89 (0.63-1.26)	0.524073	0.728808
IL3	1.07 (0.87-1.32)	0.5121	0.717792
IL31	1.03 (0.84-1.27)	0.749421	0.875432
IL31RA	1.21 (0.90-1.64)	0.204988	0.453991
IL32	1.29 (1.01-1.65)	0.0426901	0.232215
IL33	0.99 (0.74-1.33)	0.939252	0.973361
IL34	1.15 (0.83-1.61)	0.392494	0.628657
IL36A	1.09 (0.90-1.33)	0.364573	0.604309
IL36G	1.35 (1.18-1.54)	1.22226e-05	0.0012742
IL3RA	1.20 (0.85-1.70)	0.30458	0.559309
IL4	0.98 (0.87-1.11)	0.745471	0.873206
IL4R	1.18 (0.85-1.64)	0.311876	0.564043
IL5	1.05 (0.98-1.13)	0.17453	0.417199
IL5RA	0.92 (0.75-1.12)	0.411444	0.645241
IL6	1.29 (1.16-1.45)	7.70933e-06	0.000833464
IL6R	1.55 (1.12-2.14)	0.00833422	0.0954023
IL6ST	1.63 (0.88-3.03)	0.119092	0.353472
IL7	1.10 (0.92-1.30)	0.292912	0.546681
IL7R	0.89 (0.72-1.09)	0.255978	0.512201
IL9	0.90 (0.71-1.14)	0.36876	0.606121
ILKAP	1.11 (0.92-1.33)	0.280552	0.535232
IMMT	1.32 (1.04-1.66)	0.020195	0.166054
IMPA1	1.09 (0.91-1.30)	0.357773	0.596084
IMPACT	1.04 (0.85-1.28)	0.707478	0.852302
IMPG1	0.90 (0.59-1.37)	0.609118	0.787908
ING1	1.06 (0.83-1.34)	0.648909	0.812987
INHBB	1.24 (0.99-1.57)	0.0638168	0.267262
INHBC	1.35 (1.05-1.74)	0.017993	0.156434
INPP1	1.09 (0.90-1.33)	0.381668	0.618015
INPP5D	1.24 (1.02-1.51)	0.0303462	0.202238
INPP5J	0.95 (0.71-1.26)	0.717063	0.85812
INPPL1	1.12 (1.01-1.26)	0.0399948	0.225376
INSL3	0.98 (0.90-1.06)	0.62782	0.800311
INSL4	0.85 (0.64-1.12)	0.24716	0.503111
INSL5	1.04 (0.93-1.17)	0.471398	0.68611
INSR	2.02 (0.98-4.16)	0.0566325	0.253155
IPCEF1	1.13 (1.00-1.28)	0.0442389	0.235216
IQGAP2	1.16 (0.96-1.41)	0.133595	0.367625
IRAG2	1.10 (0.97-1.24)	0.130758	0.367371
IRAK1	1.15 (0.98-1.34)	0.0809397	0.295698
IRAK4	1.08 (0.97-1.20)	0.170762	0.414206
ISLR2	1.13 (0.84-1.52)	0.426932	0.657633
ISM1	1.19 (0.91-1.57)	0.197831	0.443524
ISM2	1.09 (0.85-1.41)	0.495917	0.702081
IST1	1.09 (0.96-1.23)	0.168853	0.412486
ITGA11	1.10 (0.79-1.52)	0.581639	0.76914
ITGA2	0.90 (0.63-1.28)	0.552376	0.74682
ITGA5	2.03 (1.34-3.08)	0.000793718	0.024134
ITGA6	1.17 (0.96-1.42)	0.129257	0.365603
ITGAL	1.39 (1.05-1.86)	0.0237066	0.17881
ITGAM	0.96 (0.68-1.36)	0.838734	0.926915
ITGAV	1.01 (0.53-1.92)	0.980118	0.990257
ITGAX	1.19 (0.97-1.46)	0.0881403	0.307118
ITGB1	1.34 (0.83-2.16)	0.232774	0.488066
ITGB1BP1	1.16 (0.88-1.53)	0.304053	0.558898
ITGB1BP2	1.10 (0.99-1.22)	0.0739822	0.283033
ITGB2	1.12 (0.77-1.64)	0.542255	0.740685
ITGB5	1.21 (0.91-1.61)	0.18178	0.427916
ITGB6	0.85 (0.59-1.20)	0.350721	0.590401
ITGB7	1.08 (0.85-1.37)	0.518948	0.725136
ITGBL1	1.11 (0.79-1.56)	0.554962	0.748322
ITIH1	1.63 (0.94-2.83)	0.0807769	0.295474
ITIH3	0.92 (0.70-1.20)	0.533273	0.734757
ITIH4	1.68 (1.15-2.46)	0.00786303	0.0918087
ITIH5	0.81 (0.61-1.08)	0.149215	0.384769
ITM2A	0.89 (0.74-1.08)	0.24213	0.49858
ITPA	1.05 (0.88-1.26)	0.559452	0.751514
ITPR1	1.18 (1.02-1.38)	0.0286478	0.194855
ITPRIP	1.16 (0.92-1.47)	0.218624	0.469239
IVD	0.96 (0.76-1.22)	0.742269	0.871237
IZUMO1	0.89 (0.67-1.17)	0.403467	0.637639
JAM2	1.18 (0.75-1.84)	0.479387	0.691096
JAM3	1.29 (1.03-1.61)	0.0288507	0.195144
JCHAIN	1.07 (0.89-1.28)	0.490505	0.698899
JMJD1C	1.12 (0.91-1.38)	0.28442	0.538407
JPT2	1.10 (0.96-1.26)	0.157069	0.392874
JUN	1.17 (0.97-1.40)	0.101525	0.327823
KAZALD1	1.09 (0.85-1.40)	0.500503	0.706123
KAZN	1.12 (1.00-1.25)	0.0510849	0.243019
KCNC4	0.93 (0.73-1.17)	0.52104	0.726013
KCNH2	1.03 (0.89-1.20)	0.676811	0.836769
KCNIP4	0.95 (0.75-1.19)	0.637566	0.804954
KCTD5	1.43 (1.15-1.78)	0.00112684	0.0286023
KDM3A	1.04 (0.92-1.18)	0.50575	0.710777
KDR	1.50 (0.97-2.32)	0.0701154	0.276204
KEL	1.12 (0.82-1.51)	0.476044	0.689272
KHDC3L	0.91 (0.74-1.11)	0.339607	0.582162
KHK	1.34 (1.11-1.61)	0.00189637	0.0408803
KIAA0319	0.82 (0.55-1.22)	0.333769	0.579578
KIAA1549	1.07 (0.90-1.27)	0.445774	0.670442
KIAA1549L	0.80 (0.51-1.25)	0.324282	0.572509
KIAA2013	1.00 (0.81-1.23)	0.979199	0.990052
KIF1C	1.16 (0.86-1.57)	0.321463	0.570827
KIF20B	0.99 (0.84-1.16)	0.874901	0.942906
KIF22	1.08 (0.98-1.19)	0.133321	0.367625
KIFBP	1.11 (0.97-1.27)	0.135698	0.368482
KIR2DL2	1.05 (0.91-1.21)	0.490833	0.698899
KIR2DL3	1.01 (0.87-1.17)	0.866159	0.939026
KIR2DS4	1.03 (0.96-1.10)	0.459689	0.679068
KIR3DL1	1.06 (0.97-1.16)	0.208941	0.458245
KIR3DL2	1.09 (0.96-1.24)	0.169265	0.412884
KIRREL1	1.19 (1.01-1.40)	0.0410947	0.228486
KIRREL2	0.93 (0.70-1.24)	0.634237	0.802835
KIT	0.82 (0.57-1.19)	0.302567	0.55722
KITLG	0.54 (0.41-0.73)	3.43324e-05	0.00245025
KLB	0.95 (0.81-1.10)	0.479146	0.691096
KLF4	1.44 (1.12-1.86)	0.00459118	0.06569
KLHL41	1.05 (0.84-1.31)	0.6958	0.843796
KLK1	0.91 (0.83-1.00)	0.0484671	0.239012
KLK10	1.16 (0.88-1.53)	0.306713	0.559909
KLK11	0.80 (0.54-1.19)	0.276311	0.529936
KLK12	1.02 (0.94-1.11)	0.62973	0.8013
KLK13	1.52 (1.19-1.94)	0.000773703	0.023773
KLK14	0.97 (0.77-1.23)	0.80286	0.907587
KLK15	0.89 (0.70-1.12)	0.32288	0.57216
KLK3	0.98 (0.90-1.07)	0.66078	0.824022
KLK4	1.10 (0.93-1.30)	0.277561	0.531978
KLK6	1.01 (0.70-1.48)	0.943474	0.97391
KLK7	0.92 (0.67-1.26)	0.606238	0.785982
KLK8	1.19 (0.87-1.64)	0.274255	0.528
KLKB1	1.06 (0.67-1.70)	0.794951	0.902904
KLRB1	1.07 (0.79-1.44)	0.668198	0.829635
KLRC1	1.18 (1.00-1.39)	0.0521895	0.244921
KLRD1	0.95 (0.76-1.20)	0.692719	0.842169
KLRF1	1.18 (0.92-1.50)	0.186402	0.430539
KLRK1	0.95 (0.73-1.24)	0.709591	0.853188
KRT14	1.33 (0.91-1.92)	0.136585	0.368482
KRT17	1.07 (0.80-1.45)	0.640292	0.806304
KRT18	1.21 (1.07-1.37)	0.00192463	0.0408803
KRT19	1.10 (0.93-1.30)	0.258699	0.512732
KRT5	1.16 (0.93-1.43)	0.182404	0.428037
KRT6C	0.93 (0.67-1.30)	0.673513	0.834104
KRT8	1.21 (1.02-1.43)	0.0267631	0.188244
KYAT1	1.08 (0.89-1.31)	0.452063	0.674973
KYNU	1.65 (1.33-2.06)	6.7851e-06	0.000792228
L1CAM	1.22 (0.84-1.77)	0.298947	0.554401
L3HYPDH	1.16 (1.02-1.32)	0.0260655	0.187864
LACRT	0.83 (0.64-1.08)	0.173834	0.416054
LACTB2	1.12 (0.95-1.32)	0.18971	0.433748
LAG3	1.00 (0.76-1.31)	0.99806	0.999774
LAIR1	1.11 (0.84-1.47)	0.45913	0.678926
LAIR2	1.19 (1.06-1.33)	0.00241157	0.0455946
LAMA1	1.10 (0.90-1.35)	0.341556	0.584648
LAMA4	1.31 (0.94-1.81)	0.108767	0.338776
LAMB1	0.97 (0.64-1.45)	0.866644	0.939026
LAMP1	1.16 (0.81-1.65)	0.425584	0.657291
LAMP2	2.86 (1.59-5.15)	0.00047214	0.0164069
LAMP3	1.50 (1.26-1.78)	5.89056e-06	0.000732071
LAMTOR5	1.02 (0.77-1.37)	0.875553	0.942906
LAP3	1.13 (0.91-1.41)	0.27952	0.534678
LARP1	1.11 (0.93-1.32)	0.231877	0.487643
LAT	1.15 (0.99-1.33)	0.0665975	0.272266
LAT2	1.09 (1.00-1.18)	0.0633618	0.266408
LATS1	1.20 (1.04-1.37)	0.012052	0.120099
LAYN	1.01 (0.71-1.42)	0.971232	0.986439
LBP	1.08 (0.90-1.31)	0.41427	0.646315
LBR	1.20 (1.05-1.38)	0.00957071	0.104613
LCAT	1.13 (0.67-1.90)	0.645319	0.80984
LCN15	1.23 (1.05-1.45)	0.0105214	0.109359
LCN2	1.02 (0.75-1.40)	0.886681	0.949898
LCP1	0.99 (0.77-1.26)	0.911936	0.960232
LDLR	1.38 (1.14-1.67)	0.00100235	0.0266946
LDLRAP1	1.13 (1.00-1.28)	0.0427199	0.232215
LECT2	1.25 (1.07-1.46)	0.00438556	0.0642193
LEFTY2	0.95 (0.78-1.16)	0.62455	0.797957
LEG1	1.11 (0.93-1.32)	0.239239	0.495275
LELP1	0.97 (0.82-1.15)	0.717305	0.85812
LEO1	1.36 (1.03-1.79)	0.0277327	0.191376
LEP	1.11 (1.01-1.22)	0.0389668	0.223121
LEPR	0.91 (0.64-1.29)	0.598624	0.781576
LETM1	1.25 (1.02-1.54)	0.0329676	0.209868
LGALS1	1.17 (0.85-1.62)	0.342608	0.585523
LGALS3	1.40 (0.97-2.01)	0.0730607	0.28197
LGALS3BP	2.04 (1.51-2.75)	3.19409e-06	0.000511278
LGALS4	1.26 (1.02-1.55)	0.0330008	0.209868
LGALS7_LGALS7B	1.17 (0.91-1.51)	0.208909	0.458245
LGALS8	1.22 (1.02-1.44)	0.0265929	0.188244
LGALS9	1.90 (1.39-2.59)	5.8334e-05	0.00340554
LGMN	1.87 (1.40-2.49)	2.32335e-05	0.00188385
LHB	0.97 (0.85-1.10)	0.5987	0.781576
LHPP	0.98 (0.81-1.17)	0.795768	0.90348
LIF	1.14 (0.94-1.37)	0.189341	0.433481
LIFR	1.21 (0.76-1.94)	0.418946	0.65192
LILRA2	1.57 (1.15-2.15)	0.00468009	0.06569
LILRA3	0.95 (0.88-1.02)	0.156709	0.392874
LILRA4	1.08 (0.86-1.35)	0.514029	0.719641
LILRA5	1.29 (0.92-1.80)	0.133885	0.367647
LILRA6	1.07 (0.91-1.26)	0.39192	0.628234
LILRB1	1.36 (0.92-2.02)	0.124421	0.361739
LILRB2	1.46 (1.05-2.02)	0.0234208	0.177371
LILRB4	1.47 (1.15-1.89)	0.00194668	0.0408803
LILRB5	0.98 (0.84-1.14)	0.79023	0.901752
LIPF	1.18 (0.97-1.44)	0.0907172	0.310803
LMNB1	1.13 (0.95-1.36)	0.163889	0.404748
LMNB2	1.36 (0.91-2.04)	0.131869	0.367625
LMOD1	0.93 (0.67-1.29)	0.664463	0.827316
LMOD2	0.93 (0.76-1.14)	0.490707	0.698899
LONP1	1.18 (1.03-1.34)	0.0173453	0.152045
LPA	1.02 (0.96-1.10)	0.495954	0.702081
LPCAT2	1.15 (0.92-1.44)	0.228864	0.4848
LPL	0.82 (0.67-1.00)	0.0455194	0.237022
LPO	1.09 (0.91-1.31)	0.33843	0.582131
LPP	1.14 (0.95-1.36)	0.159482	0.397207
LRCH4	1.16 (0.99-1.37)	0.0700101	0.276204
LRFN2	1.11 (0.88-1.39)	0.370234	0.606121
LRG1	0.99 (0.64-1.54)	0.958998	0.982216
LRIG1	1.06 (0.77-1.45)	0.729174	0.863789
LRIG3	1.25 (0.87-1.81)	0.226103	0.481046
LRP1	1.70 (1.17-2.49)	0.00563025	0.0730431
LRP11	1.00 (0.72-1.38)	0.983839	0.992338
LRP2	1.29 (0.96-1.72)	0.090262	0.310335
LRP2BP	1.06 (0.92-1.22)	0.438718	0.665746
LRPAP1	1.34 (1.15-1.56)	0.000173182	0.00789873
LRRC25	1.27 (0.97-1.65)	0.0786618	0.292209
LRRC37A2	1.04 (0.79-1.38)	0.768485	0.888399
LRRC38	0.89 (0.69-1.16)	0.394147	0.628696
LRRC59	1.45 (1.16-1.81)	0.001076	0.0278867
LRRFIP1	1.14 (0.91-1.44)	0.263742	0.519125
LRRN1	0.83 (0.62-1.10)	0.192702	0.438082
LRTM1	0.84 (0.61-1.16)	0.285577	0.53861
LRTM2	1.35 (0.91-2.01)	0.139404	0.370601
LSM1	1.34 (1.15-1.57)	0.000165858	0.00768475
LSM8	0.97 (0.84-1.12)	0.692085	0.842099
LSP1	1.22 (0.94-1.59)	0.129174	0.365603
LTA	1.18 (0.89-1.55)	0.243107	0.49858
LTA4H	1.07 (0.89-1.28)	0.467572	0.684132
LTB	1.10 (0.79-1.52)	0.586755	0.772896
LTBP2	1.13 (0.83-1.53)	0.437984	0.66518
LTBP3	1.18 (0.98-1.42)	0.0764034	0.28777
LTBR	1.07 (0.70-1.63)	0.759266	0.881582
LTO1	0.89 (0.66-1.20)	0.438813	0.665746
LUZP2	0.84 (0.63-1.12)	0.246736	0.502598
LXN	0.85 (0.71-1.02)	0.0866602	0.305088
LY6D	1.06 (0.77-1.45)	0.733937	0.867002
LY75	0.85 (0.64-1.13)	0.25734	0.512732
LY9	1.51 (1.03-2.22)	0.0340277	0.211953
LY96	1.35 (1.01-1.81)	0.0453322	0.237022
LYAR	0.99 (0.80-1.23)	0.935031	0.971869
LYN	1.10 (0.97-1.25)	0.136321	0.368482
LYPD1	1.04 (0.88-1.23)	0.679659	0.837137
LYPD3	1.04 (0.75-1.44)	0.823332	0.917889
LYPD8	1.01 (0.81-1.26)	0.926374	0.968319
LYPLA2	1.06 (0.95-1.18)	0.310009	0.562059
LYSMD3	1.10 (0.99-1.22)	0.0786912	0.292209
LYVE1	1.45 (0.79-2.65)	0.230006	0.486513
LYZL2	0.92 (0.67-1.28)	0.634156	0.802835
LZTFL1	1.14 (0.96-1.34)	0.131015	0.367371
M6PR	1.09 (0.82-1.45)	0.569713	0.76116
MAD1L1	1.29 (1.09-1.53)	0.00300666	0.0513243
MAEA	0.88 (0.65-1.19)	0.389087	0.62572
MAG	0.87 (0.68-1.13)	0.297148	0.552467
MAGEA3	0.98 (0.85-1.13)	0.781977	0.897374
MAGED1	1.24 (1.00-1.55)	0.0494624	0.240635
MAMDC2	1.30 (0.91-1.84)	0.145236	0.378521
MAMDC4	1.39 (1.13-1.70)	0.0014769	0.0342149
MAN1A2	1.75 (1.12-2.74)	0.0139068	0.13365
MAN2B2	1.35 (1.11-1.65)	0.00294899	0.051229
MANEAL	0.98 (0.77-1.26)	0.889441	0.950447
MANF	1.07 (0.97-1.18)	0.151827	0.388621
MANSC1	0.90 (0.59-1.38)	0.639827	0.806066
MANSC4	0.88 (0.73-1.07)	0.201424	0.449509
MAP1LC3A	1.18 (0.81-1.72)	0.389579	0.62572
MAP1LC3B2	0.89 (0.72-1.11)	0.309121	0.561637
MAP2	1.17 (0.91-1.49)	0.222309	0.474784
MAP2K1	1.09 (0.91-1.30)	0.35003	0.589917
MAP2K6	1.05 (0.94-1.17)	0.397871	0.63121
MAP3K5	1.09 (0.98-1.21)	0.131662	0.367625
MAP4K5	1.08 (0.98-1.19)	0.142536	0.374157
MAPK13	0.91 (0.68-1.21)	0.502026	0.70793
MAPK9	1.22 (0.94-1.57)	0.132663	0.367625
MAPKAPK2	1.08 (0.92-1.27)	0.316912	0.568223
MAPRE3	1.00 (0.92-1.08)	0.912564	0.960232
MAPT	1.14 (0.91-1.43)	0.250197	0.506117
MARCO	1.65 (1.09-2.50)	0.0180486	0.156434
MARS1	1.12 (0.97-1.29)	0.112365	0.344169
MASP1	1.06 (0.66-1.70)	0.814112	0.913944
MATN2	1.16 (0.80-1.68)	0.433618	0.661882
MATN3	0.94 (0.66-1.34)	0.746043	0.873525
MAVS	1.09 (0.97-1.23)	0.145853	0.379047
MAX	1.12 (1.00-1.24)	0.0408847	0.227753
MB	0.96 (0.79-1.16)	0.666031	0.827794
MBL2	0.99 (0.88-1.11)	0.8382	0.926915
MCAM	1.01 (0.73-1.39)	0.961314	0.983026
MCEE	0.92 (0.69-1.24)	0.59631	0.779603
MCEMP1	1.16 (1.02-1.31)	0.0209642	0.167656
MCFD2	1.21 (0.94-1.56)	0.136832	0.368482
MCTS1	1.10 (0.70-1.72)	0.672255	0.832961
MDGA1	0.93 (0.79-1.08)	0.330933	0.576712
MDH1	1.05 (0.79-1.40)	0.748822	0.875432
MDK	1.25 (1.03-1.51)	0.0253956	0.185789
MDM1	0.96 (0.65-1.42)	0.840353	0.926915
MECR	1.12 (0.98-1.27)	0.0962406	0.319962
MED18	1.08 (0.93-1.25)	0.30747	0.56006
MED21	1.03 (0.81-1.30)	0.819975	0.916073
MEGF10	0.99 (0.75-1.31)	0.95399	0.979011
MEGF11	1.09 (0.76-1.56)	0.63838	0.805373
MEGF9	2.31 (1.55-3.44)	4.20813e-05	0.00272967
MELTF	1.01 (0.67-1.51)	0.973012	0.986962
MENT	0.82 (0.48-1.38)	0.447472	0.671267
MEP1A	1.23 (1.05-1.43)	0.0111313	0.113609
MEP1B	0.96 (0.87-1.05)	0.356484	0.594615
MEPE	1.01 (0.66-1.56)	0.951262	0.977723
MERTK	0.97 (0.63-1.49)	0.899012	0.954888
MESD	1.07 (0.98-1.17)	0.140412	0.372071
MET	0.98 (0.56-1.70)	0.937543	0.972355
METAP1	0.85 (0.57-1.26)	0.412959	0.646002
METAP1D	1.10 (0.97-1.26)	0.147273	0.381107
METAP2	1.13 (0.94-1.37)	0.202717	0.451014
MFAP3	1.07 (0.86-1.33)	0.536737	0.73694
MFAP3L	1.00 (0.83-1.20)	0.967664	0.985145
MFAP4	1.05 (0.72-1.53)	0.7988	0.90446
MFAP5	1.16 (0.89-1.51)	0.266056	0.519824
MFGE8	1.35 (1.05-1.73)	0.0180603	0.156434
MGLL	1.07 (0.94-1.22)	0.281959	0.536181
MGMT	1.04 (0.95-1.13)	0.455652	0.677874
MIA	0.87 (0.64-1.19)	0.387432	0.624176
MICALL2	1.12 (0.95-1.31)	0.168662	0.412486
MICB_MICA	1.03 (0.95-1.11)	0.454173	0.677084
MIF	1.10 (0.94-1.29)	0.243031	0.49858
MILR1	1.17 (0.94-1.45)	0.173442	0.416054
MINDY1	1.10 (0.99-1.23)	0.0798615	0.293597
MINK1	1.14 (1.00-1.30)	0.042546	0.232215
MITD1	1.07 (0.95-1.19)	0.274799	0.528321
MKI67	1.07 (0.80-1.44)	0.627856	0.800311
MLLT1	1.04 (0.87-1.23)	0.692436	0.842169
MLN	1.20 (1.07-1.35)	0.00194545	0.0408803
MME	1.14 (1.00-1.29)	0.058555	0.258581
MMP1	1.24 (1.09-1.41)	0.000860333	0.0252237
MMP10	0.93 (0.77-1.13)	0.476327	0.68934
MMP12	1.29 (1.06-1.56)	0.0105484	0.109359
MMP13	0.88 (0.62-1.26)	0.489813	0.698469
MMP15	1.20 (1.00-1.45)	0.0509461	0.243019
MMP3	1.02 (0.85-1.23)	0.81414	0.913944
MMP7	1.15 (0.89-1.48)	0.279077	0.534181
MMP8	0.92 (0.79-1.07)	0.258256	0.512732
MMP9	0.99 (0.83-1.19)	0.954515	0.979011
MMUT	0.95 (0.74-1.22)	0.680212	0.837137
MN1	1.08 (0.89-1.32)	0.428091	0.658723
MNAT1	1.17 (0.91-1.49)	0.217915	0.468404
MNDA	1.03 (0.92-1.15)	0.616789	0.792928
MOCS2	1.13 (0.95-1.34)	0.175819	0.418268
MOG	0.99 (0.72-1.38)	0.972168	0.986962
MORC3	1.02 (0.66-1.57)	0.932667	0.971124
MORF4L1	0.58 (0.40-0.83)	0.00355038	0.0575344
MORF4L2	0.85 (0.61-1.21)	0.369922	0.606121
MORN4	1.02 (0.88-1.19)	0.807567	0.910501
MPHOSPH8	1.17 (1.01-1.36)	0.03734	0.218953
MPI	1.08 (0.95-1.22)	0.248565	0.504562
MPIG6B	1.12 (0.96-1.30)	0.1408	0.372616
MPO	1.10 (0.87-1.38)	0.413848	0.646002
MPRIP	0.90 (0.68-1.18)	0.441844	0.668954
MRC1	1.68 (1.14-2.48)	0.00874305	0.0993034
MRI1	1.16 (0.97-1.38)	0.113234	0.344888
MRPL24	1.15 (0.87-1.51)	0.330724	0.576712
MRPL28	0.79 (0.53-1.18)	0.254721	0.510839
MRPL46	1.08 (0.72-1.62)	0.712322	0.854809
MRPL52	0.91 (0.56-1.47)	0.691561	0.841813
MRPL58	1.06 (0.91-1.24)	0.464402	0.681543
MRPS16	1.47 (1.06-2.03)	0.0201615	0.166054
MSLN	1.18 (0.99-1.40)	0.0714256	0.278576
MSLNL	0.99 (0.71-1.37)	0.935496	0.971869
MSMB	1.09 (0.94-1.26)	0.266005	0.519824
MSR1	1.46 (1.17-1.84)	0.00100596	0.0266946
MSRA	1.13 (0.97-1.31)	0.116921	0.350044
MST1	1.34 (1.04-1.73)	0.0217153	0.170708
MSTN	1.01 (0.83-1.23)	0.926202	0.968319
MTDH	1.19 (1.05-1.36)	0.00782814	0.0917684
MTHFD2	1.33 (0.92-1.92)	0.134588	0.368407
MTHFSD	1.11 (1.00-1.23)	0.0489351	0.239905
MTIF3	1.10 (0.96-1.26)	0.151618	0.388621
MTPN	0.97 (0.68-1.39)	0.859728	0.936398
MTR	1.09 (0.92-1.29)	0.327936	0.574921
MTSS1	1.10 (0.99-1.22)	0.0852034	0.302934
MTSS2	1.15 (1.02-1.29)	0.022402	0.172993
MTUS1	1.29 (1.07-1.55)	0.00631245	0.0790817
MUC13	1.30 (1.03-1.64)	0.0293639	0.197496
MUC16	1.02 (0.96-1.08)	0.628768	0.801124
MUC2	0.88 (0.77-1.01)	0.0679872	0.27373
MUCL3	0.79 (0.57-1.11)	0.171503	0.414381
MVK	1.25 (1.09-1.44)	0.00127605	0.0318358
MXRA8	0.76 (0.53-1.09)	0.131157	0.367415
MYBPC1	0.98 (0.83-1.16)	0.839112	0.926915
MYBPC2	1.01 (0.88-1.16)	0.908926	0.95917
MYCBP2	1.03 (0.87-1.23)	0.724114	0.861324
MYDGF	1.09 (0.97-1.23)	0.140467	0.372071
MYH4	0.77 (0.57-1.05)	0.100798	0.327572
MYH7B	0.90 (0.67-1.22)	0.512217	0.717792
MYH9	1.11 (1.00-1.23)	0.052636	0.245831
MYL1	1.00 (0.73-1.36)	0.988249	0.99541
MYL3	0.97 (0.83-1.14)	0.70858	0.853188
MYL4	0.92 (0.72-1.16)	0.461738	0.679167
MYL6B	1.09 (0.97-1.23)	0.137129	0.368482
MYLPF	1.03 (0.81-1.32)	0.803586	0.907587
MYO6	1.12 (0.84-1.51)	0.442663	0.669505
MYO9B	1.17 (1.00-1.37)	0.0505624	0.243019
MYOC	1.20 (0.95-1.52)	0.126395	0.363136
MYOM1	0.86 (0.65-1.14)	0.306327	0.559906
MYOM2	0.92 (0.71-1.18)	0.496402	0.702375
MYOM3	0.97 (0.86-1.10)	0.648947	0.812987
MZB1	1.07 (0.87-1.33)	0.512766	0.718217
MZT1	1.12 (0.92-1.38)	0.262448	0.517625
NAA10	1.13 (0.89-1.43)	0.329787	0.576091
NAA80	1.11 (1.01-1.23)	0.0341599	0.211953
NAAA	1.08 (0.90-1.30)	0.389709	0.62572
NACC1	1.17 (0.96-1.43)	0.128807	0.365603
NADK	1.16 (0.97-1.40)	0.112666	0.344731
NAGA	1.09 (0.91-1.31)	0.326907	0.573806
NAGK	1.28 (1.05-1.57)	0.0140388	0.13365
NAGPA	2.29 (1.30-4.02)	0.00413183	0.0621691
NAMPT	1.07 (0.88-1.30)	0.484736	0.695336
NAP1L4	1.12 (0.84-1.49)	0.44862	0.671938
NAPRT	0.90 (0.63-1.30)	0.575626	0.766074
NARS1	1.29 (1.00-1.66)	0.0481753	0.23901
NBL1	1.11 (0.71-1.75)	0.642331	0.807152
NBN	1.00 (0.80-1.24)	0.992716	0.996472
NCAM1	0.81 (0.57-1.16)	0.251229	0.5075
NCAM2	0.98 (0.66-1.47)	0.926521	0.968319
NCAN	0.91 (0.69-1.19)	0.491945	0.699498
NCF2	1.05 (0.92-1.19)	0.472847	0.687028
NCK2	1.10 (0.99-1.22)	0.082732	0.297774
NCLN	0.97 (0.79-1.21)	0.806819	0.910501
NCR1	1.37 (1.00-1.87)	0.0473291	0.23901
NCR3LG1	1.27 (0.90-1.80)	0.173185	0.416054
NCS1	1.14 (0.79-1.64)	0.480193	0.691847
NDRG1	1.01 (0.86-1.18)	0.93596	0.97192
NDST1	1.05 (0.88-1.26)	0.57281	0.764183
NDUFA5	1.26 (0.90-1.76)	0.183793	0.42898
NDUFB7	1.08 (0.94-1.23)	0.265286	0.519824
NDUFS6	1.09 (0.96-1.23)	0.208707	0.458245
NEB	1.25 (0.95-1.64)	0.113007	0.344888
NECAP2	1.16 (0.98-1.38)	0.0776549	0.290609
NECTIN1	1.15 (0.81-1.64)	0.421947	0.65514
NECTIN2	1.46 (0.97-2.17)	0.0672177	0.272891
NECTIN4	0.92 (0.61-1.38)	0.681396	0.837137
NEDD4L	1.09 (0.85-1.40)	0.479435	0.691096
NEDD9	1.09 (0.77-1.54)	0.620784	0.795815
NEFL	1.08 (0.85-1.37)	0.521699	0.726546
NEK7	1.04 (0.89-1.22)	0.606048	0.785982
NELL1	0.98 (0.74-1.29)	0.859387	0.936398
NELL2	0.88 (0.60-1.29)	0.499525	0.705425
NENF	0.99 (0.89-1.10)	0.887575	0.949905
NEO1	0.81 (0.46-1.40)	0.445941	0.670442
NEXN	1.14 (0.96-1.34)	0.131871	0.367625
NFASC	1.62 (1.09-2.40)	0.016453	0.147773
NFAT5	1.14 (1.00-1.30)	0.0425099	0.232215
NFATC1	1.11 (0.99-1.24)	0.0642324	0.2675
NFATC3	1.30 (1.10-1.54)	0.00223784	0.0444371
NFE2	1.17 (1.00-1.37)	0.0456509	0.237022
NFIC	0.97 (0.73-1.30)	0.857023	0.934847
NFKB1	1.15 (0.99-1.35)	0.0753139	0.28531
NFKB2	1.00 (0.81-1.24)	0.980665	0.990257
NFKBIE	1.17 (0.94-1.46)	0.170611	0.414206
NFU1	1.09 (0.97-1.22)	0.141835	0.374
NFX1	1.14 (0.97-1.35)	0.115911	0.348808
NFYA	1.03 (0.76-1.39)	0.873217	0.942389
NGF	0.35 (0.14-0.89)	0.0267242	0.188244
NGFR	0.79 (0.51-1.23)	0.302388	0.55722
NGRN	1.49 (0.91-2.43)	0.109808	0.340456
NHLRC3	2.73 (1.87-3.99)	2.04015e-07	6.61688e-05
NID1	1.40 (1.06-1.86)	0.0168132	0.148271
NID2	1.17 (1.02-1.36)	0.0298744	0.200008
NINJ1	1.10 (0.92-1.31)	0.314327	0.566437
NIT1	1.09 (0.85-1.40)	0.489044	0.698395
NIT2	1.11 (0.95-1.30)	0.185286	0.429451
NLGN1	1.00 (0.84-1.19)	0.997676	0.999774
NLGN2	1.13 (0.90-1.43)	0.291263	0.545265
NME1	1.16 (0.67-2.03)	0.597862	0.781182
NME3	0.90 (0.55-1.48)	0.680958	0.837137
NMI	1.16 (0.99-1.36)	0.0639118	0.267276
NMNAT1	1.05 (0.91-1.21)	0.53495	0.735525
NMRK2	0.67 (0.46-0.98)	0.0388735	0.223121
NMT1	1.21 (1.04-1.41)	0.012098	0.120099
NOMO1	2.58 (1.72-3.87)	4.40456e-06	0.000607362
NOP56	1.13 (1.03-1.24)	0.0109906	0.112567
NOS1	0.96 (0.78-1.19)	0.726352	0.86258
NOS2	1.04 (0.77-1.40)	0.787373	0.900903
NOS3	1.18 (0.97-1.43)	0.0896092	0.309484
NOTCH1	1.83 (0.90-3.69)	0.0938785	0.316106
NOTCH2	0.58 (0.35-0.97)	0.0360612	0.217166
NOTCH3	0.82 (0.60-1.12)	0.207317	0.457068
NPC2	1.32 (0.93-1.87)	0.123329	0.359996
NPDC1	1.29 (0.88-1.90)	0.191541	0.436123
NPHS1	1.27 (0.91-1.76)	0.154298	0.390449
NPHS2	0.96 (0.84-1.08)	0.467075	0.683862
NPL	1.34 (1.06-1.70)	0.0157378	0.144008
NPPB	1.08 (0.98-1.18)	0.127713	0.365484
NPPC	1.02 (0.82-1.27)	0.853502	0.933348
NPR1	0.83 (0.60-1.15)	0.267197	0.520691
NPTN	1.04 (0.91-1.19)	0.553328	0.74707
NPTX1	1.14 (0.87-1.48)	0.345889	0.587006
NPTX2	0.90 (0.66-1.22)	0.497648	0.703796
NPTXR	0.80 (0.57-1.11)	0.183996	0.42898
NPY	1.14 (0.97-1.35)	0.121103	0.357431
NRCAM	1.17 (0.78-1.76)	0.447512	0.671267
NRGN	1.10 (0.97-1.25)	0.154203	0.390449
NRN1	1.22 (0.95-1.57)	0.126873	0.364152
NRP1	1.18 (0.79-1.78)	0.420142	0.653033
NRP2	1.45 (1.01-2.08)	0.0466464	0.237519
NRTN	1.15 (0.93-1.42)	0.187075	0.431336
NRXN3	1.33 (1.00-1.76)	0.053906	0.246633
NSFL1C	1.06 (0.90-1.24)	0.489466	0.698469
NT5C	1.12 (0.95-1.31)	0.173538	0.416054
NT5C1A	1.23 (0.88-1.71)	0.225721	0.480582
NT5C3A	1.04 (0.92-1.18)	0.540986	0.739976
NT5E	1.22 (1.01-1.46)	0.0366189	0.21859
NTF3	1.01 (0.74-1.39)	0.943548	0.97391
NTF4	0.98 (0.73-1.33)	0.913191	0.960232
NTPROBNP	1.00 (0.89-1.12)	0.999572	0.999774
NTRK2	1.50 (0.97-2.30)	0.0669378	0.272872
NTRK3	0.71 (0.44-1.15)	0.165914	0.40835
NUB1	1.07 (0.94-1.22)	0.325604	0.57349
NUBP1	1.06 (0.95-1.18)	0.324029	0.572509
NUCB2	1.42 (1.07-1.88)	0.0155239	0.1434
NUDC	1.21 (1.02-1.44)	0.0312414	0.203901
NUDT10	1.28 (0.84-1.95)	0.256188	0.512201
NUDT15	1.11 (0.90-1.36)	0.345203	0.586727
NUDT16	1.16 (1.02-1.32)	0.0258628	0.186865
NUDT2	1.08 (0.90-1.31)	0.407836	0.641419
NUDT5	1.20 (0.97-1.47)	0.0870753	0.30539
NUMB	1.18 (1.02-1.36)	0.0222215	0.172822
NUP50	0.68 (0.43-1.06)	0.0910258	0.311494
NXPE4	1.16 (0.85-1.60)	0.342898	0.585676
NXPH1	0.96 (0.71-1.29)	0.782046	0.897374
NXPH3	0.95 (0.64-1.42)	0.817863	0.916073
OBP2B	0.89 (0.78-1.03)	0.128936	0.365603
OCLN	1.76 (1.37-2.25)	7.42222e-06	0.000833287
ODAM	0.88 (0.70-1.10)	0.251628	0.507955
OFD1	1.08 (0.92-1.28)	0.351702	0.591066
OGA	1.11 (0.94-1.31)	0.202258	0.450337
OGFR	1.33 (0.97-1.83)	0.0786698	0.292209
OGN	1.02 (0.78-1.34)	0.863629	0.938034
OGT	0.95 (0.78-1.15)	0.579377	0.768801
OLFM4	1.01 (0.91-1.12)	0.863674	0.938034
OLR1	0.88 (0.73-1.07)	0.211327	0.461211
OMD	0.81 (0.63-1.03)	0.080763	0.295474
OMG	0.89 (0.75-1.05)	0.17191	0.414716
OMP	0.87 (0.66-1.14)	0.314315	0.566437
OPHN1	1.09 (0.98-1.22)	0.108336	0.338578
OPLAH	1.14 (0.96-1.34)	0.141031	0.372888
OPTC	0.77 (0.60-0.99)	0.0445676	0.235677
ORM1	1.52 (0.86-2.69)	0.14842	0.383057
OSBPL2	1.31 (1.04-1.64)	0.023455	0.177371
OSCAR	1.21 (0.87-1.70)	0.253301	0.509825
OSM	1.00 (0.86-1.17)	0.950967	0.977723
OSMR	1.69 (1.01-2.84)	0.0469447	0.237902
OSTN	0.98 (0.73-1.31)	0.882488	0.947316
OTOA	1.04 (0.84-1.30)	0.720951	0.858962
OTUD6B	1.10 (0.90-1.34)	0.343536	0.586078
OTUD7B	1.26 (1.05-1.50)	0.0121007	0.120099
OXCT1	1.18 (1.00-1.40)	0.0510466	0.243019
OXT	1.04 (0.96-1.12)	0.336431	0.581029
P4HB	1.54 (1.17-2.02)	0.00192025	0.0408803
PACS2	1.16 (0.96-1.40)	0.115266	0.347227
PADI2	0.94 (0.77-1.16)	0.57572	0.766074
PADI4	0.98 (0.84-1.14)	0.791484	0.902125
PAEP	0.95 (0.88-1.02)	0.146551	0.379914
PAFAH1B3	1.01 (0.92-1.12)	0.807262	0.910501
PAFAH2	1.25 (1.00-1.56)	0.0523698	0.245373
PAG1	1.14 (0.94-1.39)	0.183048	0.428138
PAGR1	1.07 (0.81-1.42)	0.613149	0.789841
PAIP2B	1.03 (0.82-1.29)	0.809936	0.912392
PAK4	1.14 (0.96-1.36)	0.122179	0.358352
PALLD	1.00 (0.74-1.35)	0.992447	0.996472
PALM	1.20 (0.81-1.79)	0.366366	0.604876
PALM2	1.54 (1.17-2.04)	0.00233389	0.0452828
PALM3	1.09 (0.95-1.25)	0.231424	0.487643
PAM	1.25 (0.83-1.88)	0.291285	0.545265
PAMR1	1.76 (1.21-2.56)	0.0028878	0.050834
PAPPA	0.99 (0.78-1.25)	0.911789	0.960232
PARD3	1.03 (0.88-1.21)	0.680904	0.837137
PARK7	1.04 (0.85-1.28)	0.678174	0.837137
PARP1	1.08 (0.89-1.31)	0.419182	0.65192
PAXX	1.21 (0.94-1.56)	0.136271	0.368482
PBK	0.63 (0.42-0.93)	0.0208857	0.167487
PBLD	1.22 (0.99-1.51)	0.0581482	0.257173
PBXIP1	1.04 (0.71-1.52)	0.844765	0.928614
PCARE	1.17 (1.05-1.32)	0.00589123	0.0754232
PCBD1	1.43 (1.15-1.79)	0.00158993	0.036258
PCBP2	1.15 (0.98-1.35)	0.0862705	0.304135
PCDH1	0.86 (0.49-1.49)	0.581104	0.76914
PCDH12	1.41 (0.90-2.20)	0.133624	0.367625
PCDH17	0.89 (0.65-1.24)	0.497971	0.703912
PCDH7	1.06 (0.75-1.49)	0.751662	0.876238
PCDH9	1.08 (0.76-1.54)	0.657797	0.821612
PCDHB15	0.79 (0.58-1.08)	0.145668	0.379047
PCNA	1.00 (0.83-1.21)	0.992699	0.996472
PCSK7	1.33 (1.07-1.66)	0.010565	0.109359
PCSK9	1.47 (1.10-1.95)	0.00821572	0.094416
PCYT2	1.09 (0.93-1.27)	0.284893	0.538602
PDAP1	1.07 (0.95-1.21)	0.258187	0.512732
PDCD1	1.22 (0.95-1.58)	0.125607	0.361941
PDCD1LG2	1.30 (0.92-1.84)	0.143057	0.374851
PDCD5	1.14 (0.95-1.36)	0.154297	0.390449
PDCD6	0.98 (0.84-1.14)	0.774505	0.892531
PDCL2	0.97 (0.77-1.23)	0.820041	0.916073
PDE1C	0.85 (0.66-1.10)	0.213939	0.464083
PDE4D	1.06 (0.89-1.28)	0.503224	0.708933
[truncated: 921 more rows]

## Sheet: Supplementary Data 4
Supplementary Data 4. 136 proteins veried in main analysis and two internal replication analyses for psoriasis (FDR<0.05).
	Proteins	Main analysis (479/39377)				Excluding participants with a baseline history of hypertension, diabetes, dyslipidemia and cardiovascular disease (256/24419)				Excluding participants diagnosed with psoriasis in the first year of follow-up (433/39250)
		HR (95%CI)	P-value	FDR		HR (95%CI)	P-value	FDR		HR (95%CI)	P-value	FDR
1	ACE2	1.36 (1.20-1.54)	2.09887e-06	9.28273e-05		1.39 (1.15-1.70)	0.000921794	0.0258723		1.35 (1.18-1.54)	1.50716e-05	0.000543134
2	ACP5	1.45 (2.16-1.83)	0.00135885	0.0133551		1.83 (2.28-2.45)	4.13908e-05	0.00272967		1.42 (2.18-1.81)	0.00410963	0.036685
3	ACY1	1.39 (3.25-1.55)	2.4399e-09	4.18945e-07		1.48 (3.35-3.72)	6.42828e-07	0.000170583		1.38 (3.18-1.54)	4.71092e-08	6.54818e-06
4	ADAMTSL2	1.94 (4.55-2.41)	3.59402e-09	5.24548e-07		1.87 (4.44-4.66)	0.000504798	0.0171338		1.89 (4.18-2.38)	9.4532e-08	1.10376e-05
5	ADH4	1.20 (5.10-1.31)	2.68616e-05	0.000632331		1.23 (5.53-5.39)	0.000406645	0.0156184		1.18 (5.18-1.29)	0.000326047	0.00556568
6	ADM	1.92 (6.48-2.47)	6.10863e-07	3.07433e-05		1.82 (6.64-6.63)	0.00140975	0.0337301		1.88 (6.18-2.46)	4.41496e-06	0.000213755
7	AGRN	1.47 (7.18-1.83)	0.000602784	0.00706638		1.66 (7.78-7.29)	0.00180844	0.0399911		1.48 (7.18-1.86)	0.000957191	0.012363
8	AKR7L	1.28 (8.15-1.42)	6.40204e-06	0.000227897		1.35 (8.84-8.55)	1.53493e-05	0.00140014		1.28 (8.18-1.43)	9.42384e-06	0.000398669
9	ALDH3A1	1.35 (9.24-1.48)	2.18537e-11	1.06318e-08		1.39 (9.94-9.57)	8.27713e-08	3.02012e-05		1.35 (9.18-1.48)	2.10753e-10	7.68986e-08
10	ALPP	1.12 (10.06-1.19)	0.000159689	0.00245332		1.16 (10.10-10.25)	0.000323843	0.0129493		1.13 (10.18-1.21)	8.37598e-05	0.00214469
11	AMBP	1.99 (11.37-2.91)	0.000321549	0.00424707		2.35 (11.11-11.06)	0.00234248	0.0452828		2.00 (11.18-2.98)	0.000590141	0.00852783
12	ANGPTL2	1.38 (12.15-1.67)	0.000751524	0.0083729		1.54 (12.12-12.00)	0.00139714	0.0337045		1.40 (12.18-1.71)	0.000830096	0.0110139
13	ANPEP	1.65 (13.26-2.17)	0.00026207	0.00368795		1.85 (13.13-13.66)	0.000822916	0.0247638		1.69 (13.18-2.24)	0.000304394	0.00528885
14	ASGR1	1.69 (14.32-2.15)	2.25205e-05	0.000552414		1.83 (14.14-14.62)	0.000864121	0.0252237		1.59 (14.18-2.05)	0.000412008	0.00653614
15	B2M	1.37 (15.15-1.64)	0.000384603	0.00490243		1.53 (15.15-15.93)	0.000484736	0.0166464		1.34 (15.18-1.63)	0.00259378	0.0261077
16	B3GNT7	1.51 (16.19-1.91)	0.000582118	0.00690733		1.79 (16.16-16.47)	0.000441282	0.0157702		1.45 (16.18-1.86)	0.0030648	0.0299202
17	BST2	1.41 (17.25-1.59)	3.28742e-08	2.90787e-06		1.50 (17.17-17.76)	1.44715e-06	0.000275816		1.40 (17.18-1.59)	4.39337e-07	3.88902e-05
18	C19ORF12	1.25 (18.13-1.39)	2.19411e-05	0.000552122		1.31 (18.18-18.51)	0.000175982	0.00790294		1.25 (18.18-1.39)	6.91161e-05	0.00185092
19	CA14	0.66 (19.53-0.81)	7.03741e-05	0.00139743		0.57 (19.19-19.76)	0.000142024	0.00689606		0.66 (19.18-0.83)	0.000242743	0.00447994
20	CCL17	1.22 (20.12-1.33)	6.68282e-06	0.000232228		1.23 (20.20-20.39)	0.000607264	0.0196857		1.25 (20.18-1.37)	1.18745e-06	8.06087e-05
21	CCL22	1.64 (21.44-1.87)	1.70528e-13	1.24443e-10		1.64 (21.21-21.96)	8.27333e-08	3.02012e-05		1.65 (21.18-1.89)	1.26138e-12	9.20492e-10
22	CCN1	1.23 (22.10-1.37)	0.000211542	0.00305711		1.32 (22.22-22.53)	0.000189187	0.00836722		1.24 (22.18-1.38)	0.000271898	0.00481012
23	CD163	1.54 (23.30-1.83)	4.99207e-07	2.55647e-05		1.60 (23.23-23.02)	9.09232e-05	0.00482554		1.50 (23.18-1.79)	9.66609e-06	0.000403076
24	CD74	1.87 (24.52-2.30)	3.81704e-09	5.30568e-07		1.87 (24.24-24.50)	3.2942e-05	0.00245025		1.87 (24.18-2.32)	2.23287e-08	3.62096e-06
25	CD83	1.68 (25.35-2.08)	2.70297e-06	0.000107881		1.82 (25.25-25.47)	0.000103565	0.00539832		1.70 (25.18-2.14)	4.46695e-06	0.000213755
26	CD99L2	1.90 (26.38-2.61)	7.81162e-05	0.00148303		2.37 (26.26-26.70)	0.000146473	0.00689606		1.91 (26.18-2.67)	0.000152653	0.00325512
27	CDCP1	1.51 (27.33-1.71)	1.10488e-10	2.93195e-08		1.44 (27.27-27.72)	7.63072e-05	0.00420265		1.52 (27.18-1.73)	6.1371e-10	1.62856e-07
28	CDH1	1.43 (28.21-1.68)	2.24914e-05	0.000552414		1.43 (28.28-28.79)	0.00146637	0.0342149		1.44 (28.18-1.71)	3.41596e-05	0.0010496
29	CEACAM1	2.29 (29.58-3.31)	1.13095e-05	0.00033686		2.71 (29.29-29.60)	0.0002218	0.00929949		2.31 (29.18-3.41)	2.45095e-05	0.000822334
30	CES1	1.25 (30.15-1.36)	1.39148e-07	1.04147e-05		1.33 (30.30-30.50)	4.57758e-06	0.000607362		1.23 (30.18-1.34)	6.50893e-06	0.000279405
31	CES2	1.36 (31.20-1.55)	2.7556e-06	0.000107881		1.41 (31.31-31.67)	0.000145693	0.00689606		1.31 (31.18-1.50)	0.000136399	0.0030293
32	CFH	1.94 (32.39-2.71)	9.41849e-05	0.00166624		2.15 (32.32-32.37)	0.000843529	0.0251251		1.78 (32.18-2.53)	0.00127925	0.0152403
33	CFI	2.18 (33.48-3.21)	7.51079e-05	0.00145192		2.60 (33.33-33.42)	0.000426112	0.0157702		2.09 (33.18-3.14)	0.000371711	0.00616492
34	CHI3L1	1.34 (34.23-1.46)	6.74669e-11	2.18818e-08		1.32 (34.34-34.51)	2.19896e-05	0.00183393		1.34 (34.18-1.47)	7.03629e-10	1.71158e-07
35	COL18A1	1.72 (35.23-2.38)	0.00130334	0.0129844		2.33 (35.35-35.77)	0.00060951	0.0196857		1.72 (35.18-2.43)	0.0021901	0.022996
36	CPM	1.77 (36.45-2.16)	2.01954e-08	1.96501e-06		1.83 (36.36-36.43)	3.2925e-05	0.00245025		1.77 (36.18-2.18)	9.09978e-08	1.10376e-05
37	CREG1	1.68 (37.40-2.03)	4.92445e-08	3.88499e-06		1.71 (37.37-37.21)	4.83099e-05	0.00305886		1.66 (37.18-2.02)	4.39663e-07	3.88902e-05
38	CTSD	1.74 (38.50-2.03)	6.57116e-13	3.83624e-10		1.69 (38.38-38.09)	1.51184e-06	0.000275816		1.75 (38.18-2.05)	3.89992e-12	2.27677e-09
39	CTSO	1.69 (39.33-2.15)	2.13304e-05	0.000549013		1.90 (39.39-39.66)	0.000195725	0.00849769		1.64 (39.18-2.12)	0.000152776	0.00325512
40	CTSZ	1.77 (40.39-2.25)	3.70282e-06	0.00014037		1.78 (40.40-40.51)	0.000944983	0.0260227		1.74 (40.18-2.24)	1.97846e-05	0.000687516
41	CXCL17	1.37 (41.20-1.57)	4.5414e-06	0.000169953		1.50 (41.41-41.79)	1.26632e-05	0.00127462		1.42 (41.18-1.63)	9.36039e-07	6.66414e-05
42	DDAH1	1.41 (42.20-1.66)	3.69184e-05	0.00082205		1.42 (42.42-42.77)	0.00197117	0.0410988		1.40 (42.18-1.67)	0.00011378	0.0027002
43	DEFB103A_DEFB103B	1.33 (43.13-1.57)	0.00055534	0.00669851		1.40 (43.43-43.71)	0.00112199	0.0286023		1.32 (43.18-1.57)	0.00214557	0.0226917
44	DEFB4A_DEFB4B	1.30 (44.23-1.37)	2.00517e-22	1.95104e-19		1.31 (44.44-44.41)	1.78172e-13	5.20085e-10		1.30 (44.18-1.38)	3.47535e-21	3.38152e-18
45	DPP7	1.37 (45.20-1.57)	2.43931e-06	0.000104711		1.41 (45.45-45.70)	0.000197959	0.00849769		1.40 (45.18-1.61)	2.1878e-06	0.000127724
46	DPY30	1.29 (46.15-1.45)	2.79817e-05	0.000648243		1.29 (46.46-46.51)	0.00183609	0.0400392		1.28 (46.18-1.45)	0.000135789	0.0030293
47	ECHDC3	1.25 (47.13-1.38)	2.35124e-05	0.00057194		1.28 (47.47-47.48)	0.000708075	0.0222244		1.23 (47.18-1.37)	0.000242664	0.00447994
48	ENPP7	1.18 (48.07-1.30)	0.00064168	0.00740341		1.23 (48.48-48.40)	0.0021314	0.0435074		1.16 (48.18-1.28)	0.00408369	0.036685
49	ERBB2	1.70 (49.25-2.31)	0.000633617	0.00736217		2.09 (49.49-49.18)	0.000546382	0.0181237		1.68 (49.18-2.32)	0.00153971	0.0174202
50	F9	2.54 (50.68-3.83)	8.74561e-06	0.000286837		2.41 (50.50-50.27)	0.00250965	0.0465108		2.38 (50.18-3.67)	9.11293e-05	0.00227356
51	FABP1	1.17 (51.08-1.26)	8.78754e-05	0.00159322		1.22 (51.51-51.36)	0.000434472	0.0157702		1.16 (51.18-1.25)	0.000492073	0.00748105
52	FCRLB	1.30 (52.17-1.45)	2.52968e-06	0.000105488		1.32 (52.52-52.54)	0.000440584	0.0157702		1.29 (52.18-1.45)	1.21237e-05	0.000469489
53	FGF16	1.31 (53.13-1.53)	0.00036385	0.00469929		1.37 (53.53-53.66)	0.00144309	0.0339708		1.30 (53.18-1.53)	0.00120984	0.0147147
54	FGF21	1.18 (54.11-1.26)	3.99869e-08	3.33491e-06		1.16 (54.54-54.27)	0.000613701	0.0196857		1.17 (54.18-1.25)	7.18288e-07	5.37611e-05
55	FSTL1	2.05 (55.42-2.96)	0.000136513	0.00217749		2.47 (55.55-55.09)	0.000464457	0.0163344		2.00 (55.18-2.95)	0.000479314	0.00736378
56	FTCD	1.22 (56.12-1.33)	1.11994e-05	0.00033686		1.25 (56.56-56.42)	0.000367977	0.0143217		1.21 (56.18-1.32)	6.54584e-05	0.00178573
57	FUOM	1.32 (57.17-1.49)	9.89879e-06	0.000314071		1.36 (57.57-57.62)	0.000443015	0.0157702		1.31 (57.18-1.49)	5.36424e-05	0.00152049
58	FURIN	1.74 (58.41-2.16)	2.80129e-07	1.66877e-05		1.88 (58.58-58.51)	2.55642e-05	0.00201681		1.72 (58.18-2.15)	1.8606e-06	0.000115555
59	FUT3_FUT5	1.53 (59.30-1.80)	3.29252e-07	1.84825e-05		1.46 (59.59-59.85)	0.00131034	0.0324143		1.50 (59.18-1.78)	3.74011e-06	0.000194953
60	GAS6	1.89 (60.39-2.58)	5.01649e-05	0.00106884		2.53 (60.60-60.87)	2.02047e-05	0.0017872		1.85 (60.18-2.56)	0.000207768	0.00404316
61	GCNT1	1.52 (61.22-1.91)	0.000212605	0.00305711		1.60 (61.61-61.17)	0.00222179	0.0444206		1.58 (61.18-2.00)	0.00011596	0.00270789
62	GGT1	1.38 (62.20-1.57)	2.64054e-06	0.000107881		1.36 (62.62-62.65)	0.00215064	0.0435953		1.34 (62.18-1.55)	4.56851e-05	0.00134702
63	GLA	1.71 (63.39-2.10)	3.90707e-07	2.08301e-05		1.98 (63.63-63.61)	1.03651e-06	0.000232735		1.58 (63.18-1.97)	4.63284e-05	0.00135233
64	GOLM2	1.87 (64.36-2.59)	0.000130571	0.00210573		2.12 (64.64-64.28)	0.000686833	0.021792		1.70 (64.18-2.40)	0.00248248	0.0252487
65	GRPEL1	1.32 (65.17-1.49)	5.20017e-06	0.000189741		1.30 (65.65-65.53)	0.00219397	0.0441668		1.29 (65.18-1.47)	8.72356e-05	0.00219518
66	GUSB	1.40 (66.25-1.57)	3.28833e-09	5.05191e-07		1.55 (66.66-66.81)	4.87087e-08	2.36968e-05		1.39 (66.18-1.57)	3.64047e-08	5.31326e-06
67	HAVCR1	1.38 (67.23-1.54)	1.33811e-08	1.44665e-06		1.30 (67.67-67.55)	0.00226578	0.044688		1.34 (67.18-1.51)	1.00819e-06	7.00692e-05
68	HGF	1.57 (68.29-1.91)	6.27952e-06	0.000226295		1.54 (68.68-68.03)	0.0025499	0.0468123		1.58 (68.18-1.94)	1.43846e-05	0.000524857
69	ICAM1	2.29 (69.79-2.92)	3.78702e-11	1.38179e-08		2.31 (69.69-69.24)	1.25563e-06	0.0002618		2.38 (69.18-3.07)	3.57029e-11	1.73695e-08
70	ICAM5	1.38 (70.17-1.64)	0.000209558	0.00305711		1.47 (70.70-70.86)	0.00143296	0.0339708		1.35 (70.18-1.61)	0.00124519	0.0148963
71	IGFBPL1	1.82 (71.48-2.25)	1.8102e-08	1.82206e-06		1.66 (71.71-71.27)	0.00171228	0.0381537		1.81 (71.18-2.26)	1.22704e-07	1.37758e-05
72	IGSF3	1.70 (72.41-2.04)	1.43985e-08	1.50104e-06		1.73 (72.72-72.22)	2.11301e-05	0.00181408		1.67 (72.18-2.03)	1.91642e-07	2.07187e-05
73	IGSF9	1.22 (73.11-1.33)	1.10838e-05	0.00033686		1.30 (73.73-73.47)	5.18794e-05	0.00315491		1.19 (73.18-1.31)	0.000167208	0.0035368
74	IL19	1.73 (74.57-1.91)	1.41542e-28	4.1316e-25		1.66 (74.74-74.90)	1.12826e-12	1.0978e-09		1.75 (74.18-1.94)	2.54297e-27	4.83271e-24
75	IL1R2	2.00 (75.33-3.01)	0.000874407	0.00952386		2.55 (75.75-75.56)	0.00151338	0.0347839		2.15 (75.18-3.30)	0.000491738	0.00748105
76	IL36G	1.32 (76.20-1.46)	3.62656e-08	3.11351e-06		1.35 (76.76-76.54)	1.22226e-05	0.0012742		1.32 (76.18-1.46)	2.45572e-07	2.47181e-05
77	IL6	1.24 (77.15-1.35)	1.96639e-07	1.33486e-05		1.29 (77.77-77.45)	7.70933e-06	0.000833464		1.23 (77.18-1.34)	4.13278e-06	0.000207993
78	ITGA5	2.14 (78.59-2.86)	3.78374e-07	2.08301e-05		2.03 (78.78-78.08)	0.000793718	0.024134		2.08 (78.18-2.83)	3.28253e-06	0.000177439
79	KCTD5	1.38 (79.18-1.63)	8.50647e-05	0.00157154		1.43 (79.79-79.78)	0.00112684	0.0286023		1.35 (79.18-1.61)	0.000575664	0.00840182
80	KITLG	0.66 (80.53-0.81)	6.98962e-05	0.00139743		0.54 (80.80-80.73)	3.43324e-05	0.00245025		0.63 (80.18-0.79)	3.62598e-05	0.00110252
81	KLK13	1.33 (81.11-1.59)	0.00186865	0.0169397		1.52 (81.81-81.94)	0.000773703	0.023773		1.31 (81.18-1.58)	0.00502937	0.0421311
82	KRT18	1.21 (82.11-1.31)	9.57256e-06	0.000307058		1.21 (82.82-82.37)	0.00192463	0.0408803		1.20 (82.18-1.31)	7.13657e-05	0.00189379
83	KYNU	1.57 (83.34-1.84)	2.27094e-08	2.13835e-06		1.65 (83.83-83.06)	6.7851e-06	0.000792228		1.55 (83.18-1.84)	2.14801e-07	2.2393e-05
84	LAMP3	1.45 (84.28-1.65)	1.16916e-08	1.31261e-06		1.50 (84.84-84.78)	5.89056e-06	0.000732071		1.53 (84.18-1.75)	5.05188e-10	1.47464e-07
85	LGALS3BP	1.77 (85.43-2.19)	1.3486e-07	1.03594e-05		2.04 (85.85-85.75)	3.19409e-06	0.000511278		1.71 (85.18-2.14)	4.85556e-06	0.000227281
86	LGALS9	1.92 (86.55-2.38)	2.98886e-09	4.84694e-07		1.90 (86.86-86.59)	5.8334e-05	0.00340554		1.88 (86.18-2.36)	5.71351e-08	7.25119e-06
87	LGMN	1.61 (87.30-1.99)	1.14515e-05	0.000337647		1.87 (87.87-87.49)	2.32335e-05	0.00188385		1.64 (87.18-2.05)	1.25283e-05	0.000469489
88	LILRB4	1.45 (88.22-1.72)	2.61669e-05	0.000620985		1.47 (88.88-88.89)	0.00194668	0.0408803		1.49 (88.18-1.78)	1.58731e-05	0.000565044
89	LRPAP1	1.23 (89.09-1.38)	0.000910329	0.00980535		1.34 (89.89-89.56)	0.000173182	0.00789873		1.24 (89.18-1.40)	0.000951628	0.0123458
90	LSM1	1.23 (90.08-1.39)	0.00154464	0.0145916		1.34 (90.90-90.57)	0.000165858	0.00768475		1.24 (90.18-1.42)	0.000994322	0.012786
91	MLN	1.14 (91.04-1.24)	0.00316427	0.0250312		1.20 (91.91-91.35)	0.00194545	0.0408803		1.14 (91.18-1.25)	0.00327097	0.0309998
92	MMP1	1.21 (92.10-1.33)	5.52224e-05	0.00114322		1.24 (92.92-92.41)	0.000860333	0.0252237		1.19 (92.18-1.31)	0.000449524	0.00694264
93	MSR1	1.52 (93.30-1.79)	2.71612e-07	1.65174e-05		1.46 (93.93-93.84)	0.00100596	0.0266946		1.50 (93.18-1.78)	2.61434e-06	0.000148951
94	MVK	1.21 (94.10-1.33)	8.21737e-05	0.00154663		1.25 (94.94-94.44)	0.00127605	0.0318358		1.21 (94.18-1.34)	0.000220396	0.0041775
95	NHLRC3	2.24 (95.71-2.93)	4.41217e-09	5.85415e-07		2.73 (95.95-95.99)	2.04015e-07	6.61688e-05		2.06 (95.18-2.73)	5.82103e-07	4.77493e-05
96	NOMO1	2.14 (96.60-2.87)	2.59631e-07	1.61247e-05		2.58 (96.96-96.87)	4.40456e-06	0.000607362		2.19 (96.18-2.97)	3.51621e-07	3.31091e-05
97	OCLN	1.57 (97.32-1.87)	3.18321e-07	1.82192e-05		1.76 (97.97-97.25)	7.42222e-06	0.000833287		1.54 (97.18-1.85)	4.4434e-06	0.000213755
98	P4HB	1.38 (98.13-1.69)	0.00149938	0.0143029		1.54 (98.98-98.02)	0.00192025	0.0408803		1.36 (98.18-1.68)	0.00442441	0.0382096
99	PALM2	1.73 (99.43-2.08)	8.04335e-09	9.78272e-07		1.54 (99.99-99.04)	0.00233389	0.0452828		1.61 (99.18-1.97)	2.65346e-06	0.000148951
100	PCBD1	1.40 (100.20-1.64)	2.58743e-05	0.000619074		1.43 (100.1006-100.79)	0.00158993	0.036258		1.35 (100.18-1.60)	0.000403571	0.00647265
101	PI3	1.87 (101.67-2.10)	3.31524e-27	4.83859e-24		1.81 (101.1011-101.13)	6.21116e-13	9.06519e-10		1.91 (101.18-2.15)	3.31121e-27	4.83271e-24
102	PIGR	1.86 (102.54-2.25)	8.96652e-11	2.61733e-08		1.87 (102.1022-102.44)	4.17899e-06	0.000607362		1.85 (102.18-2.26)	1.01193e-09	2.27218e-07
103	PLA2G15	2.53 (103.93-3.33)	2.63761e-11	1.09988e-08		2.65 (103.1033-103.89)	7.22416e-07	0.000175728		2.52 (103.18-3.36)	3.32204e-10	1.07745e-07
104	PLAT	1.32 (104.15-1.51)	8.65439e-05	0.00158881		1.38 (104.1045-104.68)	0.000906527	0.0256908		1.34 (104.18-1.55)	6.83463e-05	0.00184725
105	PON3	0.71 (105.59-0.85)	0.000171882	0.0025862		0.66 (105.1058-105.83)	0.000290611	0.0117818		0.70 (105.18-0.85)	0.000210546	0.00407009
106	PRAP1	1.52 (106.26-1.84)	1.3114e-05	0.000379008		1.54 (106.1068-106.01)	0.00170226	0.0381537		1.44 (106.18-1.75)	0.000323208	0.00554967
107	PRCP	1.92 (107.56-2.37)	1.33555e-09	2.43655e-07		2.25 (107.1073-107.95)	4.97488e-09	3.63042e-06		1.86 (107.18-2.33)	5.30061e-08	7.03294e-06
108	PRSS8	1.72 (108.46-2.02)	1.3394e-10	3.25808e-08		1.76 (108.1080-108.24)	6.01908e-06	0.000732071		1.76 (108.18-2.10)	1.36264e-10	5.68222e-08
109	PSRC1	1.23 (109.08-1.39)	0.00166417	0.0155696		1.36 (109.1093-109.60)	0.00025658	0.0105487		1.23 (109.18-1.41)	0.00211917	0.022494
110	PVR	1.50 (110.22-1.84)	0.000116583	0.00193355		1.61 (110.1108-110.13)	0.001004	0.0266946		1.51 (110.18-1.87)	0.000199996	0.00398891
111	RARRES2	1.40 (111.22-1.61)	2.51504e-06	0.000105488		1.49 (111.1116-111.79)	4.00772e-05	0.00272059		1.39 (111.18-1.61)	1.12251e-05	0.00044885
112	RBP5	1.28 (112.13-1.44)	0.000115185	0.00193232		1.34 (112.1124-112.59)	0.00132842	0.0325549		1.25 (112.18-1.42)	0.000869725	0.0113844
113	RRM2	1.33 (113.18-1.49)	2.01178e-06	9.03444e-05		1.36 (113.1134-113.59)	0.000132231	0.00654206		1.31 (113.18-1.49)	2.83368e-05	0.000908957
114	SCLY	1.47 (114.27-1.70)	2.8955e-07	1.69039e-05		1.57 (114.1147-114.92)	1.47347e-05	0.00138744		1.46 (114.18-1.70)	1.84772e-06	0.000115555
115	SELE	1.49 (115.28-1.73)	2.26121e-07	1.46677e-05		1.58 (115.1157-115.96)	3.44159e-05	0.00245025		1.50 (115.18-1.76)	5.88891e-07	4.77493e-05
116	SEMA7A	1.88 (116.42-2.48)	9.12051e-06	0.000295809		2.24 (116.1164-116.28)	3.70106e-05	0.00257223		1.96 (116.18-2.62)	5.60331e-06	0.000247819
117	SIGLEC1	1.49 (117.25-1.77)	7.8748e-06	0.000261211		1.60 (117.1177-117.04)	0.000131247	0.00654206		1.50 (117.18-1.80)	1.41818e-05	0.000524009
118	SIGLEC7	2.32 (118.78-3.01)	3.30584e-10	7.42287e-08		2.66 (118.1180-118.89)	4.11348e-07	0.000120073		2.19 (118.18-2.89)	3.24465e-08	4.98481e-06
119	SIGLEC8	1.59 (119.32-1.91)	7.30561e-07	3.61442e-05		1.84 (119.1199-119.37)	3.14454e-06	0.000511278		1.58 (119.18-1.92)	3.13811e-06	0.000172833
120	SLAMF8	1.42 (120.22-1.66)	1.02159e-05	0.000320647		1.48 (120.1206-120.84)	0.00052386	0.0175764		1.47 (120.18-1.74)	3.62865e-06	0.000192582
121	SORD	1.22 (121.09-1.36)	0.000701077	0.00790133		1.29 (121.1213-121.51)	0.00160829	0.0363923		1.20 (121.18-1.35)	0.0027103	0.0270937
122	SULT2A1	1.34 (122.20-1.50)	4.04167e-07	2.10672e-05		1.51 (122.1225-122.75)	3.99337e-08	2.33133e-05		1.34 (122.18-1.50)	1.95629e-06	0.000118967
123	SUOX	1.23 (123.09-1.39)	0.000792007	0.00872403		1.30 (123.1233-123.53)	0.00230035	0.0450652		1.21 (123.18-1.37)	0.00499466	0.0421311
124	TGFB1	1.49 (124.23-1.80)	5.40065e-05	0.00113414		1.71 (124.1248-124.22)	4.9252e-05	0.00305886		1.50 (124.18-1.83)	0.000100584	0.00244697
125	THBS2	1.54 (125.26-1.88)	1.7362e-05	0.000469258		1.59 (125.1258-125.15)	0.00251754	0.0465108		1.51 (125.18-1.86)	0.00013197	0.00298621
126	THOP1	1.75 (126.39-2.20)	1.8986e-06	8.82167e-05		1.64 (126.1262-126.27)	0.00239801	0.0455946		1.75 (126.18-2.23)	5.4317e-06	0.000243925
127	TIMP1	1.97 (127.52-2.55)	2.37695e-07	1.50833e-05		1.96 (127.1275-127.83)	0.000337553	0.0133151		1.98 (127.18-2.59)	8.66283e-07	6.3217e-05
128	TNF	1.33 (128.12-1.56)	0.000775511	0.00860728		1.50 (128.1285-128.84)	0.000111838	0.00572728		1.29 (128.18-1.54)	0.00508323	0.0423941
129	TNFRSF1B	1.48 (129.26-1.73)	1.93418e-06	8.82167e-05		1.54 (129.1297-129.93)	0.000223009	0.00929949		1.41 (129.18-1.69)	0.000198572	0.00398891
130	TNFRSF6B	1.46 (130.30-1.65)	6.12022e-10	1.27607e-07		1.43 (130.1306-130.70)	6.27867e-05	0.00359362		1.47 (130.18-1.67)	1.82596e-09	3.80713e-07
131	TNFSF13B	1.86 (131.45-2.38)	8.27696e-07	4.02674e-05		2.07 (131.1313-131.99)	8.74948e-05	0.00472958		1.89 (131.18-2.44)	1.5221e-06	9.87335e-05
132	TPP1	1.52 (132.31-1.75)	1.00279e-08	1.17085e-06		1.53 (132.1327-132.86)	1.46494e-05	0.00138744		1.53 (132.18-1.78)	1.6673e-08	2.86285e-06
133	UPB1	1.20 (133.10-1.30)	2.16295e-05	0.000549013		1.21 (133.1333-133.36)	0.000938899	0.0260227		1.19 (133.18-1.29)	0.000136988	0.0030293
134	VEGFB	1.75 (134.32-2.32)	0.00011173	0.00189615		2.02 (134.1343-134.99)	0.000424641	0.0157702		1.88 (134.18-2.53)	2.97281e-05	0.000943221
135	VWA1	1.50 (135.25-1.79)	1.04262e-05	0.000323765		1.78 (135.1357-135.27)	3.32795e-06	0.000511278		1.50 (135.18-1.81)	2.35876e-05	0.000810024
136	WARS	1.79 (136.44-2.23)	1.51563e-07	1.10307e-05		1.64 (136.1362-136.23)	0.00133833	0.0325549		1.75 (136.18-2.20)	2.00564e-06	0.000119479

## Sheet: Supplementary Data 5
Supplementary Data 5. Detailed information of SNPs associated with psoriasis in the analyses.
NO.	SNP	Position	Risk/reference allele	Effect (beta)	SE	P
1	rs7524364	chr1:8286009	A/ G	0.11	0.02	2.34e-07
2	rs10794648	chr1:24518206	T/ C	-0.18	0.02	1.02e-17
3	rs6672420	chr1:25291010	A/T	-0.15	0.02	4.94e-17
4	rs113935720	chr1:67713346	T/C	0.36	0.04	6.08e-21
5	rs10789285	chr1:69788482	T/G	-0.07	0.02	0.000835
6	rs34517439	chr1:78450517	A/C	0.17	0.04	1.19e-06
7	rs4845453	chr1:152591953	C/G	0.18	0.02	3.7e-23
8	rs12118303	chr1:172675097	T/C	-0.11	0.02	2.07e-07
9	rs3900909	chr1:197757846	C/G	-0.09	0.02	6.6e-05
10	rs17022427*	chr1:206654497	C/T	0.1	0.02	5.91e-07
11	rs35194171	chr2:61072183	A/T	0.16	0.02	9.2e-21
12	rs4672505	chr2:62560332	A/G	0.11	0.02	7.65e-10
13	rs17715343	chr2:163167746	C/G	0.31	0.03	7.1e-20
14	rs13080782	chr3:16996623	A/G	-0.12	0.02	7.82e-12
15	rs1707602	chr3:101647309	T/G	-0.1	0.02	1.13e-08
16	rs28512356	chr3:189615475	C/A	0.1	0.03	0.000231
17	rs112768831	chr5:40370724	A/C	-0.12	0.03	0.000243
18	rs27044	chr5:96118852	C/G	-0.15	0.02	5.63e-16
19	rs1295685	chr5:131996445	A/G	-0.18	0.02	1.53e-16
20	rs74817271	chr5:150469973	A/G	0.48	0.03	2.73e-49
21	rs12188300	chr5:158829527	A/T	-0.51	0.03	1.82e-69
22	rs9504361	chr6:577820	A/G	0.1	0.017	3.72e-08
23	rs7748720	chr6:20689945	A/G	0.16	0.02	2.67e-14
24	rs13200483	chr6:30916259	A/G	1.15	0.03	1.6e-299
25	rs9481169	chr6:111929862	T/G	0.37	0.03	3.52e-39
26	rs582757	chr6:138197824	T/C	-0.18	0.02	6.55e-22
27	rs2451258	chr6:159506600	T/C	-0.1	0.02	2.7e-08
28	rs11767350	chr7:37385365	A/G	0.1	0.02	5.55e-09
29	rs11795343	chr9:32523737	T/C	0.11	0.02	2.04e-10
30	rs10816610*	chr9:110781922	A/C	0.1	0.02	1.72e-07
31	rs2944542	chr10:64369999	C/G	-0.08	0.02	1.35e-05
32	rs2459446	chr10:75601596	T/C	-0.11	0.02	1.06e-10
33	rs1108618	chr10:81043743	AG	0.11	0.02	3.56e-10
34	rs76959677	chr10:89824771	A/G	-0.25	0.05	1.37e-06
35	rs61871342	chr10:102038641	A/G	-0.1	0.02	2.63e-06
36	rs2510066*	chr11:64052447	C/T	0.1	0.02	1.07e-08
37	rs4561177	chr11:109962432	A/G	0.13	0.02	5.97e-15
38	rs61907765	chr11:128391937	T/C	0.13	0.02	4.44e-10
39	rs11053802	chr12:10597207	T/C	0.1	0.02	4.01e-06
40	rs57137641	chr12:56741228	A/G	-0.35	0.04	1.42e-21
41	rs11065979	chr12:112059557	T/C	0.08	0.02	1.38e-05
42	rs11059675	chr12:122668326	A/G	0.09	0.02	2.77e-06
43	rs73183592	chr13:40745693	AG	-0.2	0.04	4.59e-06
44	rs4942358	chr13:45321731	A/C	-0.1	0.02	5.22e-07
45	rs9513593	chr13:99950260	A/G	-0.11	0.02	2.75e-07
46	rs2145623	chr14:35839236	C/G	0.15	0.02	4.11e-16
47	rs79470265*	chr14:98649129	C/A	-0.12	0.02	5.87e-07
48	rs28624578	chr15:31637666	T/C	0.16	0.03	8.26e-09
49	rs413024	chr16:11354091	A/G	0.12	0.02	4.85e-11
50	rs7184567	chr16:31021078	T/C	0.13	0.02	1.49e-13
51	rs28998802	chr17:26124908	A/G	0.22	0.02	3.91e-20
52	rs8070763	chr17:40536396	T/C	-0.11	0.02	3.01e-09
53	rs55823223	chr17:73890363	A/G	0.13	0.02	8.39e-08
54	rs2304856	chr17:78175483	T/C	0.08	0.02	0.000231
55	rs559406	chr18:12857002	T/G	-0.09	0.02	5.72e-08
56	rs565903*	chr18:51777727	C/T	-0.1	0.02	7.34e-06
57	rs34536443	chr19:10463118	C/G	-0.68	0.06	3.49e-35
58	rs4804528	chr19:10886206	T/G	-0.11	0.02	1.4e-09
59	rs492602	chr19:49206417	A/G	-0.11	0.02	4.24e-10
60	rs6067284	chr20:48574454	A/G	-0.16	0.02	3.44e-20
61	rs17812953	chr21:36488822	T/C	-0.1	0.02	5.4e-05
62	rs5754387	chr22:21974703	C/G	0.13	0.02	1.16e-09
SNPs: Single-nucleotide polymorphisms; SE, Standard error.
*Proxy SNP: rs17022427 for rs41298997; rs10816610 for rs11531804; rs2510066 for rs887314; rs79470265 for rs142903734; rs565903 for rs144098432.

## Sheet: Supplementary Data 6
Supplementary Data 6. Baseline Disease Definition in the UK Biobank
Disease	ICD-9	ICD-10	Self-reported fields	Other sources
Psoriasis	696,6960D,7133A,6961	L40,L400,L401,L403,L404,L405,L408,L409,M070,M072,M073,M090	20002, 131742,131743	Read V2: M1610, M161z, M16y0, M161., M1611, M1612, M1613, M1614, M1615, M1617, M1618, M1619, M161C, M161E, M161H, M161J, Myu30, N0452, M160., M160z, M1600, M1602, M1616, M07y0, M161A, M161B, M166., M161G, M143., M161D, M161F, Nyu13, M1601; Read CTV3: M1614, M161F, XaNXa, XaNXt, M05.., M161D, X506l, X506p, X506q, X506r, X506s, X506t, X506u, X506v, XaYOv, XaYOx, M161G, X506n, M07y0, M161A, M161B, X…
Hypertension	401-405	I10-I15	131286, 131288, 131290, 131292, 131294, 2966, 6153, 6177, 20002
Diabetes	250	E10-E14	130706, 130708, 130710, 130712, 130714, 2443, 2976, 6153, 6177, 20002
Dyslipidemia	272X	E780X, E781X, E782X, E784X, E785X	20002, 6153, 6177
Cardiovascular disease	391X, 393X, 394X, 395X, 396X, 397X, 398X, 402X, 404X, 410X, 412X, 413X, 414X, 416X, 42X, 430, 431, 433X, 434, 436	I01X, I05X, I06X, I07X, I08X, I09X, I11X, I130, I132, I20X, I21X, I22X, I23X, I24X, I25X, I27X, I3X, I4X, I5X, I60X, I61X, I63X, I64X, I69X, G45, Q20-28	6150, 3894, 3627, 4056, 20002

## Sheet: Supplementary Data 7
Supplementary Data 7. The Information of covariates obtained from the UK Biobank
NO.	Information	Data-field
1	Gender	31
2	Age	21022
3	Assessment center	54
4	Ethnicity	21000
5	Occupation	6142
6	Townsend-deprivation index	22189
7	Body mass index	21001
8	Smoking·status,	20116
9	Drinking status	20117
